# Supplementary material for: Effect of complementary feeding behavior change communication delivered through community-level actors on dietary adequacy of infants in rural communities of West Gojjam Zone, Northwest Ethiopia: A cluster-randomized controlled trial
Source: PLoS One. 2020 Sep 3;15(9):e0238355. doi: 10.1371/journal.pone.0238355 (PMC7470293; doi:10.1371/journal.pone.0238355)
Supplement: S2 Data — (XLSX) [file pone.0238355.s006.xlsx]

## Sheet: S5.Data- SPSS
ID	Intervention_status	ClusterNo	MatAge	MatEduc	FamSize	Parity	ANCstatus	NoofANC	PlaceofDelivery	MatPerecption	PNC_Status	IYCFcounsel	RadioPosses	Seven_solu	Attitude1	Attitude2	Attitude3	Attitude4	Attitude5	Attitude6	Attitude_score	Knowledeg1	Knowledge2	Knowledge3	Knowledge4	Knowledge5	Knowledge6	Knowledge_score	Child_Sex	Child_Age_bl	Child_Age_el	CFstatus	AgeforCF_el	CFyesterday_el	NoofCF_el	CF1	CF2	CF3	CF4	CF5	CF6	CF7	ASF	DDS	MDD	MMF	MAD
1	1	3	39	2	12	2	1	3	1	2	1	1	2	#NULL!	1	1	1	1	1	1	6	1	1	1	1	1	1	6	2	5	12	1	9	1	1	1	0	0	0	0	1	0	0	3	0	0	0
2	1	3	28	2	7	2	1	2	1	2	1	1	2	#NULL!	0	1	1	1	1	1	5	0	0	1	1	1	1	4	1	1	8	1	7	1	2	1	0	1	0	1	0	0	0	2	0	1	0
3	1	3	25	2	5	2	1	2	1	3	2	2	2	#NULL!	0	1	0	0	1	1	3	0	0	1	0	0	1	2	1	2	9	1	6	1	3	1	0	0	0	0	0	1	0	2	0	0	0
4	1	3	32	2	7	2	1	3	1	1	1	2	2	#NULL!	0	1	1	1	1	1	5	1	1	0	1	1	1	5	2	1	8	1	8	1	2	0	1	1	0	0	0	1	0	3	1	1	1
5	1	9	35	2	7	2	1	4	2	2	2	1	2	#NULL!	1	1	1	1	1	1	6	1	1	1	1	1	1	6	1	5	12	1	6	1	4	1	1	0	0	1	0	0	0	2	0	1	0
6	1	11	29	2	6	2	1	2	1	3	2	2	2	#NULL!	0	0	0	0	1	1	2	1	1	1	1	1	1	6	2	2	10	1	7	1	3	1	0	1	0	0	0	0	1	2	0	1	0
7	1	13	30	1	8	2	1	1	1	3	2	2	2	#NULL!	1	0	0	1	0	0	2	1	1	0	1	1	1	5	2	4	12	1	7	1	4	1	0	0	0	0	0	0	0	1	1	1	1
8	1	15	32	2	8	2	1	1	1	3	2	2	2	#NULL!	1	0	1	0	0	1	3	0	1	0	0	1	1	3	1	4	12	1	7	1	4	0	1	1	0	1	0	0	0	3	0	1	0
9	1	5	30	2	7	2	1	3	2	2	1	1	2	#NULL!	1	1	1	1	1	0	5	1	1	1	1	1	1	6	1	3	11	1	6	1	2	1	0	1	0	0	0	1	0	2	0	0	0
10	1	5	31	2	7	2	1	3	2	2	2	2	1	2	0	1	1	0	0	1	3	0	0	0	1	0	1	2	1	3	11	1	7	1	4	1	1	0	0	1	0	0	1	1	0	1	0
11	1	5	27	2	5	2	2	#NULL!	1	1	2	2	1	2	1	1	1	0	1	0	4	1	0	1	0	1	1	4	2	1	9	1	6	1	1	1	0	1	0	0	0	1	1	4	1	1	1
12	1	5	20	1	3	1	1	1	1	3	1	1	1	2	1	1	1	0	1	1	5	0	1	1	1	1	1	5	2	6	14	1	7	1	2	1	1	0	0	0	0	0	1	4	1	1	1
13	1	9	24	2	3	1	1	2	1	1	1	2	2	#NULL!	1	1	1	1	1	0	5	1	1	1	0	1	1	5	1	1	9	1	6	1	4	1	0	1	0	0	0	0	0	2	0	1	0
14	1	11	27	2	4	2	1	3	2	1	2	1	1	2	1	0	0	0	1	1	3	0	0	1	0	0	1	2	1	2	10	1	7	1	2	0	1	0	0	1	1	0	1	2	0	1	0
15	1	13	32	2	6	2	1	3	2	1	2	2	2	#NULL!	1	0	1	1	0	1	4	1	0	1	0	1	1	4	1	5	13	1	6	1	1	0	1	1	0	0	0	0	0	2	1	1	1
16	1	15	21	2	3	1	1	3	2	3	2	2	2	#NULL!	1	0	0	1	0	0	2	1	1	1	0	0	1	4	1	2	10	1	6	1	3	1	0	0	0	0	0	1	1	2	0	0	0
17	1	7	31	2	6	2	1	3	2	3	2	2	2	#NULL!	1	0	1	1	0	1	4	1	1	1	1	1	0	5	1	4	12	1	6	1	4	1	0	1	0	0	0	1	0	2	0	1	0
18	1	7	30	2	7	2	2	#NULL!	2	2	2	2	2	#NULL!	1	0	1	0	0	1	3	1	1	0	1	0	1	4	1	2	10	1	6	1	2	1	1	0	0	1	0	0	1	3	0	0	0
19	1	7	29	2	7	2	2	#NULL!	1	2	2	2	2	#NULL!	1	1	0	1	1	0	4	0	0	1	1	1	1	4	1	4	12	1	7	1	4	1	0	0	0	1	0	0	1	2	1	1	1
20	1	7	28	2	5	2	1	1	1	2	2	2	2	#NULL!	0	1	1	0	1	1	4	0	1	1	0	1	1	4	2	4	12	1	6	1	2	1	1	1	0	0	0	0	1	2	0	0	0
21	1	9	18	2	4	2	1	1	1	2	2	2	2	#NULL!	1	1	1	0	0	0	3	1	0	1	0	1	1	4	2	2	10	1	6	1	4	1	0	0	0	0	1	0	1	3	0	1	0
22	1	11	30	2	7	2	1	2	1	1	1	2	2	#NULL!	1	1	1	0	1	0	4	1	1	1	1	0	1	5	2	4	12	1	7	1	2	1	0	1	0	1	0	0	1	2	0	0	0
23	1	13	27	2	5	2	1	1	1	2	2	1	2	#NULL!	0	0	1	0	0	1	2	1	0	0	1	1	1	4	1	2	9	1	7	1	2	1	0	0	0	0	0	0	1	2	0	0	0
24	1	15	29	2	6	2	1	2	1	2	1	2	1	1	1	0	1	1	0	1	4	1	1	1	1	1	1	6	2	1	8	1	7	1	2	1	1	0	0	0	0	0	0	3	0	1	0
25	1	10	27	2	6	2	2	#NULL!	1	2	2	2	2	#NULL!	1	0	0	0	0	1	2	1	0	1	0	1	1	4	1	1	8	1	6	1	2	1	1	1	0	0	1	0	0	2	0	1	0
26	1	10	33	2	7	2	1	1	2	3	2	1	2	#NULL!	1	1	1	0	0	1	4	1	1	1	1	1	1	6	2	1	8	1	6	1	2	1	0	1	0	0	0	0	1	2	1	1	1
28	1	10	25	2	5	2	1	2	1	2	2	1	2	#NULL!	0	0	0	1	0	1	2	1	1	1	1	1	1	6	1	3	10	1	6	1	4	1	0	1	0	1	0	0	1	2	0	1	0
29	1	10	19	2	4	2	1	2	1	3	2	1	2	#NULL!	0	1	1	0	0	0	2	1	0	0	1	1	0	3	2	5	12	1	8	1	2	1	1	0	0	0	1	1	0	2	0	0	0
30	1	9	30	2	6	2	1	2	1	2	1	1	1	2	1	1	1	1	0	0	4	0	0	1	0	1	1	3	1	5	12	1	6	1	2	0	1	1	0	1	0	0	0	1	0	1	0
31	1	11	18	2	3	1	1	2	1	2	2	2	2	#NULL!	1	1	1	1	1	1	6	1	1	1	1	1	1	6	1	1	8	1	6	1	2	1	1	0	0	0	0	0	1	3	1	1	1
32	1	13	20	2	3	1	1	3	1	2	2	1	1	2	0	0	0	1	0	0	1	1	1	1	1	1	0	5	2	1	8	1	6	1	2	1	0	0	0	0	0	0	0	2	0	1	0
33	1	15	28	2	3	1	1	1	1	3	2	2	1	1	0	0	1	1	0	0	2	1	1	1	1	1	0	5	1	5	12	1	6	1	#NULL!	1	0	1	0	0	1	0	0	2	0	0	0
34	1	12	32	2	7	2	2	#NULL!	1	1	2	2	2	#NULL!	1	1	1	1	1	0	5	0	0	1	1	1	0	3	1	4	11	1	6	1	4	1	1	0	0	0	0	1	0	2	0	1	0
35	1	12	27	2	5	2	1	1	2	1	2	2	2	#NULL!	0	0	0	1	0	1	2	1	1	1	1	1	0	5	1	2	10	1	8	1	2	1	0	1	0	1	0	0	0	2	0	0	0
36	1	12	25	2	5	2	2	#NULL!	1	1	2	2	2	#NULL!	0	0	0	1	0	1	2	1	1	1	0	0	1	4	1	4	11	1	7	1	3	1	0	0	0	0	0	0	1	2	0	1	0
37	1	12	28	2	8	2	1	3	1	1	2	1	1	2	0	1	0	1	0	0	2	0	0	0	1	1	1	3	2	5	12	1	6	1	2	1	0	1	0	0	1	0	0	3	1	1	1
38	1	9	30	2	8	2	2	#NULL!	1	2	2	2	2	#NULL!	1	1	1	1	0	0	4	1	1	1	1	1	1	6	2	3	10	1	7	1	2	1	0	0	0	0	0	0	0	2	0	1	0
40	1	11	30	1	5	2	1	4	2	2	2	2	2	#NULL!	1	1	0	1	0	1	4	1	0	1	1	1	1	5	1	5	12	1	7	1	2	0	0	0	0	0	0	1	0	1	0	0	0
41	1	13	24	2	5	2	2	#NULL!	1	2	2	2	2	#NULL!	0	0	0	0	0	1	1	1	1	0	0	1	1	4	2	1	8	0	#NULL!		#NULL!	#NULL!	#NULL!	#NULL!	#NULL!	#NULL!	#NULL!	#NULL!	#NULL!	#NULL!	#NULL!	#NULL!	#NULL!
42	1	15	24	2	5	2	2	#NULL!	1	3	1	2	2	#NULL!	1	0	1	0	0	1	3	1	1	1	1	0	1	5	2	4	11	1	6	1	3	1	1	0	0	0	0	0	1	2	0	1	0
43	1	14	25	2	5	2	1	1	2	3	2	2	2	#NULL!	1	0	0	1	0	0	2	1	0	1	0	1	1	4	2	2	9	1	7	1	2	1	0	1	0	0	1	1	0	3	1	0	0
44	1	14	28	1	7	2	1	2	2	3	2	2	2	#NULL!	1	0	1	1	0	0	3	1	1	1	1	1	1	6	2	5	12	1	7	1	3	1	0	0	0	0	0	0	1	2	0	1	0
45	1	14	30	2	6	2	1	2	2	1	2	2	2	#NULL!	1	0	0	1	0	0	2	1	1	0	0	0	1	3	1	5	12	1	6	1	3	0	0	1	0	0	1	0	0	2	0	1	0
46	1	14	31	2	7	2	1	2	2	1	2	2	2	#NULL!	1	0	1	1	0	0	3	1	1	1	1	1	1	6	2	1	8	1	6	1	2	1	0	0	0	0	0	1	1	2	0	1	0
47	1	9	32	1	9	2	1	2	2	1	2	1	2	#NULL!	1	0	1	0	1	0	3	1	1	1	0	1	1	5	1	3	10	1	7	1	2	1	1	1	0	0	0	0	0	2	0	0	0
48	1	2	32	2	6	2	1	3	2	1	2	1	2	#NULL!	1	1	1	1	1	1	6	0	1	0	1	1	1	4	2	2	9	1	7	1	3	0	0	1	0	1	0	0	1	2	1	1	1
49	1	13	29	2	4	2	1	3	2	1	2	1	2	#NULL!	1	1	1	0	1	1	5	0	1	1	1	1	1	5	2	5	13	1	6	1	2	1	0	0	0	0	0	0	1	2	0	0	0
50	1	15	28	2	7	2	2	#NULL!	1	1	2	1	2	#NULL!	1	0	1	1	0	0	3	1	1	1	1	1	1	6	1	5	13	1	6	1	4	1	0	1	0	0	1	0	0	2	0	1	0
51	1	16	26	2	6	2	2	#NULL!	1	1	2	2	2	#NULL!	1	0	1	0	1	1	4	0	1	1	1	1	1	5	1	2	9	1	6	1	1	1	0	0	0	0	0	0	1	2	0	0	0
52	1	16	27	2	8	2	1	2	2	1	2	2	2	#NULL!	0	0	1	1	0	0	2	1	1	1	0	1	1	5	1	4	11	1	6	1	2	0	0	1	0	1	0	0	0	1	1	1	1
53	1	16	17	2	3	1	2	#NULL!	1	2	2	2	2	#NULL!	0	0	0	1	0	1	2	1	1	0	0	1	1	4	1	3	10	1	6	1	3	1	1	0	1	0	0	0	1	3	0	0	0
54	1	16	25	2	8	2	1	2	1	2	2	2	2	#NULL!	1	1	1	1	0	0	4	0	1	1	1	1	0	4	2	4	11	1	7	1	3	1	0	1	0	0	0	0	0	1	0	0	0
55	1	9	29	2	7	2	1	2	1	2	2	2	2	#NULL!	0	1	0	0	1	1	3	1	0	1	0	1	0	3	2	4	11	1	6	1	#NULL!	0	0	1	0	0	0	0	0	1	0	#NULL!	#NULL!
56	1	4	27	2	5	2	1	2	2	2	2	2	1	1	1	0	1	1	0	0	3	1	1	0	1	1	1	5	1	4	11	1	9	1	3	1	0	0	0	0	1	0	1	2	0	0	0
57	1	2	29	1	6	2	1	2	2	2	2	2	2	#NULL!	0	1	1	1	0	0	3	1	0	1	1	1	1	5	2	1	8	0	#NULL!		#NULL!	#NULL!	#NULL!	#NULL!	#NULL!	#NULL!	#NULL!	#NULL!	#NULL!	#NULL!	#NULL!	#NULL!	#NULL!
58	1	15	28	2	6	2	2	#NULL!	1	2	2	2	2	#NULL!	1	0	1	0	1	1	4	0	1	1	1	1	0	4	2	2	9	1	7	1	3	1	0	0	0	0	0	1	0	2	0	1	0
59	1	1	35	2	7	2	1	3	1	3	1	2	2	#NULL!	1	0	1	1	0	0	3	1	1	1	1	1	1	6	1	3	10	1	9	1	3	0	1	1	0	0	1	0	0	3	1	1	1
60	1	3	30	2	6	2	1	2	1	2	2	2	1	2	0	0	0	1	0	0	1	1	1	1	0	1	1	5	1	2	9	1	6	1	4	1	0	0	0	0	0	0	1	2	0	1	0
61	1	5	24	1	6	2	1	4	2	3	1	1	2	#NULL!	1	0	0	1	0	0	2	1	1	1	1	1	1	6	1	4	11	1	6	1	3	1	1	1	0	0	0	1	0	2	0	1	0
62	1	7	29	2	6	2	1	2	2	3	2	2	2	#NULL!	1	0	1	0	1	0	3	0	1	1	0	0	1	3	1	4	11	1	7	1	2	1	0	0	0	0	0	0	1	2	0	0	0
63	1	9	29	2	7	2	1	2	2	2	2	2	2	#NULL!	1	1	0	1	0	0	3	1	1	1	0	1	1	5	2	1	8	0	#NULL!		#NULL!	#NULL!	#NULL!	#NULL!	#NULL!	#NULL!	#NULL!	#NULL!	#NULL!	#NULL!	#NULL!	#NULL!	#NULL!
64	1	6	25	2	9	2	2	#NULL!	1	2	2	2	1	#NULL!	0	1	0	0	1	1	3	1	0	1	0	0	1	3	1	1	8	0	#NULL!		#NULL!	#NULL!	#NULL!	#NULL!	#NULL!	#NULL!	#NULL!	#NULL!	#NULL!	#NULL!	#NULL!	#NULL!	#NULL!
65	1	4	27	2	6	2	1	2	1	3	2	2	2	#NULL!	1	1	1	1	0	0	4	1	1	1	1	1	0	5	1	4	11	1	6	1	4	1	0	1	0	0	0	0	1	4	1	1	1
66	1	15	40	2	11	2	1	4	2	2	2	2	1	2	0	1	0	0	1	1	3	0	0	1	0	1	0	2	1	1	8	0	#NULL!		#NULL!	#NULL!	#NULL!	#NULL!	#NULL!	#NULL!	#NULL!	#NULL!	#NULL!	#NULL!	#NULL!	#NULL!	#NULL!
67	1	1	35	2	8	2	1	2	1	1	1	1	1	2	0	1	0	0	1	1	3	1	0	1	1	0	0	3	1	2	9	1	6	1	2	1	1	0	0	0	0	0	1	2	0	1	0
68	1	3	26	2	4	2	2	#NULL!	1	2	2	2	2	#NULL!	1	1	1	1	1	0	5	0	1	1	1	1	1	5	2	3	10	1	6	1	2	0	0	0	0	0	0	1	0	2	0	0	0
69	1	5	28	2	7	2	1	2	1	2	2	2	2	#NULL!	1	1	1	1	1	1	6	1	1	1	1	0	1	5	1	2	9	1	6	1	2	1	1	1	0	0	0	0	1	3	0	1	0
70	1	7	32	2	8	2	2	#NULL!	1	2	2	2	2	#NULL!	0	0	0	0	1	1	2	0	1	1	0	0	0	2	2	2	9	1	7	1	3	1	1	0	0	0	0	0	0	2	0	0	0
71	1	9	28	2	5	2	2	#NULL!	1	2	2	2	2	#NULL!	0	1	1	0	0	1	3	0	0	1	0	0	1	2	1	1	8	1	5	1	2	1	0	1	0	0	1	0	0	3	0	1	0
72	1	8	20	2	3	1	1	3	1	2	2	2	2	#NULL!	0	0	0	0	1	1	2	1	1	1	1	1	1	6	2	2	9	1	7	1	2	1	1	0	0	0	0	1	1	3	0	0	0
73	1	6	22	2	3	1	1	3	2	2	2	2	1	#NULL!	0	1	0	1	0	0	2	1	0	0	0	0	0	1	1	5	12	0	#NULL!		#NULL!	#NULL!	#NULL!	#NULL!	#NULL!	#NULL!	#NULL!	#NULL!	#NULL!	#NULL!	#NULL!	#NULL!	#NULL!
74	1	15	25	2	3	1	1	2	1	1	2	1	2	#NULL!	1	1	1	1	1	0	5	0	1	1	1	1	1	5	2	4	11	1	6	1	2	1	0	0	0	0	0	0	1	2	0	0	0
75	1	1	27	2	3	1	1	1	1	3	2	1	2	#NULL!	1	0	1	1	1	1	5	1	1	1	1	1	1	6	1	5	12	1	6	1	2	1	0	1	0	0	0	0	0	2	0	1	0
76	1	3	19	2	3	1	1	1	1	1	2	1	1	#NULL!	0	1	0	1	1	1	4	1	0	1	1	1	1	5	1	4	11	1	6	1	3	0	0	1	0	0	0	0	0	2	1	0	0
77	1	5	31	2	7	2	1	2	1	1	1	2	2	#NULL!	0	1	1	1	1	1	5	1	1	1	1	0	1	5	2	2	9	1	7	1	1	1	0	0	0	0	1	0	1	3	0	1	0
78	1	7	30	2	7	2	1	4	1	3	2	1	1	2	1	1	1	1	1	1	6	1	1	0	1	1	0	4	1	2	9	1	7	1	2	0	0	1	0	1	0	0	0	2	0	1	0
79	1	9	30	2	5	2	2	#NULL!	1	1	2	1	1	2	0	0	1	1	1	1	4	0	1	0	1	1	1	4	2	2	9	1	7	1	4	1	0	0	0	0	0	0	1	2	0	1	0
80	1	9	19	2	4	2	2	#NULL!	1	1	2	2	2	#NULL!	1	1	1	1	0	1	5	1	1	1	1	0	1	5	1	2	11	1	6	1	1	1	1	0	0	0	0	0	0	2	0	0	0
81	1	8	17	1	3	1	1	1	2	3	2	1	2	#NULL!	0	1	1	0	1	0	3	0	0	1	0	0	1	2	2	3	12	1	6	1	2	1	0	1	0	0	0	1	0	3	0	1	0
84	1	15	29	2	5	2	2	#NULL!	1	2	2	2	2	#NULL!	1	1	1	0	0	0	3	1	1	0	1	1	0	4	1	3	12	1	6	1	1	1	0	0	0	0	1	1	0	3	1	0	1
85	1	1	28	1	6	2	1	2	2	3	1	1	2	#NULL!	0	1	1	1	0	0	3	1	0	1	0	1	0	3	2	2	11	1	6	1	2	1	0	0	0	0	0	0	1	2	0	1	0
86	1	3	28	2	4	2	2	#NULL!	1	1	2	1	2	#NULL!	0	1	1	0	0	1	3	1	1	1	0	0	0	3	1	5	14	1	6	1	3	1	1	0	0	0	0	0	0	2	0	0	0
88	1	5	28	1	6	2	1	3	2	3	1	1	2	#NULL!	0	1	0	1	0	1	3	1	0	0	0	1	0	2	1	3	12	1	6	1	2	1	0	1	0	0	0	0	1	2	0	1	0
89	1	7	29	2	5	2	1	3	2	3	1	1	2	#NULL!	1	0	1	1	1	1	5	0	1	1	1	1	0	4	1	3	12	1	6	1	2	0	1	0	0	0	1	1	0	2	0	0	0
90	1	9	28	2	6	2	2	#NULL!	2	2	2	1	2	#NULL!	0	1	1	1	1	1	5	1	0	1	0	1	1	4	2	3	12	1	7	1	3	1	1	0	0	0	0	0	0	2	0	1	0
91	1	11	28	1	5	2	1	2	2	3	1	1	1	2	1	1	1	1	1	1	6	1	1	1	1	1	0	5	1	1	10	1	6	1	3	1	0	0	0	0	1	0	0	1	0	0	0
93	1	9	30	1	4	2	1	2	1	3	2	2	2	#NULL!	1	1	0	1	1	0	4	0	0	1	0	1	1	3	1	4	13	1	6	1	2	1	0	1	0	0	0	0	1	2	0	0	0
94	1	15	30	2	6	2	2	#NULL!	1	2	2	2	2	#NULL!	1	1	1	1	1	1	6	1	1	1	1	1	1	6	1	4	13	1	7	1	2	1	1	1	0	1	0	1	1	4	1	1	1
95	1	1	28	1	3	1	1	3	2	3	1	1	2	#NULL!	0	1	0	1	1	1	4	1	1	1	0	1	1	5	2	2	11	1	6	1	2	1	0	0	1	0	1	0	0	2	0	0	0
96	1	3	30	2	5	2	2	#NULL!	2	2	2	2	1	2	1	0	1	1	1	1	5	0	1	1	1	0	0	3	2	3	12	1	6	1	3	1	0	1	0	0	0	0	1	2	0	1	0
97	1	5	25	2	4	2	1	1	2	2	2	1	1	1	1	0	1	1	1	1	5	0	1	1	1	0	1	4	2	3	12	1	6	1	3	1	0	0	0	0	0	1	0	2	0	1	0
98	1	7	30	2	6	2	1	4	2	3	2	1	2	#NULL!	0	1	1	1	1	1	5	1	0	1	0	0	0	2	2	3	12	1	6	1	2	0	1	1	0	0	0	0	1	2	0	0	0
99	1	9	27	2	4	2	2	#NULL!	1	2	1	2	2	#NULL!	1	1	1	1	0	1	5	0	1	1	0	1	0	3	2	3	12	1	6	1	2	1	0	1	0	1	1	0	1	3	0	1	1
100	1	13	32	2	5	2	2	#NULL!	1	2	2	2	2	#NULL!	1	0	0	1	1	1	4	0	1	0	0	0	1	2	2	2	11	1	7	1	2	1	0	1	0	0	0	0	1	2	0	0	0
103	1	11	34	2	7	2	1	2	1	1	2	2	2	#NULL!	1	1	0	1	0	1	4	1	1	1	1	1	1	6	2	4	13	1	6	1	4	1	0	0	0	0	0	1	1	4	1	1	1
104	1	15	30	1	6	2	1	2	2	3	1	2	2	#NULL!	0	0	0	1	1	1	3	1	0	1	0	1	0	3	2	5	14	1	6	1	4	1	0	0	1	0	0	1	1	4	0	1	0
104	1	3	24	2	3	1	1	2	1	1	2	2	2	#NULL!	1	1	0	1	1	0	4	0	0	1	0	1	0	2	2	5	14	1	6	1	3	1	0	0	0	0	1	0	0	2	1	0	0
104	1	1	30	2	5	2	1	1	1	2	2	2	2	#NULL!	1	1	1	1	1	0	5	0	1	1	0	1	0	3	1	5	14	1	6	1	3	1	1	1	0	1	0	1	0	4	0	1	0
105	1	5	24	1	4	2	1	3	2	3	1	1	1	2	0	0	0	1	0	0	1	1	1	0	0	0	0	2	1	1	10	1	6	1	4	1	1	1	0	0	0	1	0	3	0	1	1
106	1	7	39	2	7	2	2	#NULL!	1	1	2	2	2	#NULL!	0	0	0	0	1	1	2	1	0	0	0	0	1	2	2	4	13	1	6	1	3	1	0	0	0	0	1	0	0	2	0	1	0
107	1	9	24	2	3	1	1	2	1	3	2	2	2	#NULL!	1	1	1	1	1	1	6	1	1	1	0	0	1	4	2	4	13	1	6	1	2	1	0	0	1	0	1	1	0	2	0	0	0
108	1	15	32	2	5	2	2	#NULL!	1	1	2	2	2	#NULL!	1	1	1	1	1	1	6	1	0	0	0	0	0	1	2	3	12	1	6	1	4	1	0	1	0	0	0	0	1	2	0	1	0
109	1	13	23	2	3	1	1	2	2	3	2	1	2	#NULL!	0	0	1	1	1	1	4	0	1	1	1	1	0	4	1	3	12	1	6	1	2	1	0	1	0	1	0	0	0	2	0	0	0
110	1	2	28	2	6	2	1	1	1	2	2	2	2	#NULL!	1	0	0	1	1	1	4	1	1	1	1	1	0	5	1	5	14	1	6	1	2	1	0	1	0	0	0	0	1	3	0	1	0
111	1	1	26	1	3	1	2	#NULL!	1	3	1	2	2	#NULL!	1	1	1	1	1	1	6	1	0	1	0	0	1	3	2	5	14	1	5	1	1	1	0	0	0	1	0	0	1	2	0	0	0
113	1	3	26	2	5	2	2	#NULL!	2	1	2	2	1	2	0	0	0	0	1	0	1	1	0	0	1	0	0	2	2	4	13	1	7	1	4	1	0	0	0	0	1	1	1	3	1	1	1
114	1	5	28	2	5	2	1	1	1	2	2	2	1	2	1	1	1	0	0	0	3	1	1	0	1	1	0	4	2	4	13	1	8	1	3	1	1	0	0	0	0	0	0	2	0	1	0
115	1	7	28	1	4	2	1	1	1	2	1	2	2	#NULL!	1	1	0	0	0	0	2	1	1	0	0	0	0	2	2	4	13	1	6	1	2	1	0	1	0	1	0	1	1	3	0	0	0
116	1	2	30	2	5	2	1	1	2	2	2	2	2	#NULL!	1	0	1	0	1	0	3	0	1	1	0	1	0	3	1	4	13	1	7	1	2	1	0	0	0	0	1	1	1	4	0	1	0
117	1	11	27	2	6	2	1	1	1	2	2	2	2	#NULL!	0	0	1	0	1	0	2	0	1	0	0	1	0	2	2	4	13	1	6	1	4	1	1	1	0	1	1	0	0	4	1	0	0
118	1	15	30	2	5	2	1	2	1	2	2	1	2	#NULL!	1	1	1	1	0	1	5	1	0	1	0	1	1	4	2	4	13	1	7	1	4	1	0	0	0	0	0	1	1	4	1	1	1
119	1	4	27	2	3	1	2	#NULL!	2	3	2	2	1	2	1	1	1	0	0	1	4	1	0	1	0	0	0	2	2	2	11	1	6	1	3	1	0	0	0	0	0	1	1	3	0	0	0
120	1	1	30	2	5	2	1	3	1	2	2	2	2	#NULL!	0	1	0	1	1	1	4	1	1	1	0	0	0	3	1	4	13	1	6	1	3	1	1	0	0	0	0	0	0	2	0	1	0
121	1	3	24	2	3	1	1	1	1	1	2	2	2	#NULL!	0	1	0	0	1	1	3	1	1	1	0	1	0	4	1	5	14	1	6	1	4	1	1	1	0	0	0	0	0	2	0	1	0
122	1	5	35	1	6	2	1	2	1	2	2	1	2	#NULL!	1	1	0	0	1	1	4	1	1	1	1	1	0	5	2	4	13	1	6	1	3	1	0	0	0	1	0	0	0	3	0	1	0
123	1	7	28	1	4	2	1	2	2	3	1	1	1	1	0	1	0	0	1	1	3	1	1	1	0	0	0	3	2	2	11	1	6	1	3	1	1	1	0	1	0	0	1	3	1	1	1
124	1	4	27	1	3	1	1	4	2	2	1	1	1	2	0	1	0	0	1	1	3	1	1	1	0	1	0	4	1	1	10	1	7	1	1	1	0	1	0	0	0	0	1	3	0	0	0
125	1	11	30	2	4	2	1	1	2	2	2	2	2	#NULL!	0	1	0	0	1	1	3	1	1	1	1	0	0	4	2	2	11	1	6	1	2	1	0	1	0	1	0	0	1	2	0	1	0
127	1	13	24	2	4	2	2	#NULL!	1	2	2	2	2	#NULL!	1	1	1	1	1	1	6	1	0	1	0	1	0	3	1	5	14	1	6	1	4	1	0	1	0	0	1	0	1	3	0	1	0
128	1	6	35	2	6	2	1	2	1	2	2	2	2	#NULL!	0	1	1	1	1	1	5	1	1	1	0	1	0	4	2	5	14	1	6	1	4	1	0	1	0	0	0	0	1	2	0	1	0
129	1	1	28	2	6	2	2	#NULL!	1	2	2	2	2	#NULL!	1	1	0	1	1	1	5	1	0	1	0	0	1	3	2	3	12	1	6	1	2	1	0	1	0	0	0	1	0	2	1	0	0
130	1	3	28	2	4	2	2	#NULL!	2	2	2	2	2	#NULL!	0	0	1	1	1	1	4	0	0	1	0	0	1	2	1	5	14	1	6	1	4	1	0	1	0	1	0	0	1	2	1	1	1
131	1	5	29	2	5	2	1	4	1	2	2	2	2	#NULL!	0	0	1	1	1	1	4	1	0	1	1	1	0	4	2	2	11	1	7	1	2	1	0	1	0	0	1	1	1	3	0	0	0
132	1	7	27	2	4	2	1	4	1	2	2	2	2	#NULL!	1	1	0	1	1	1	5	1	1	1	1	1	0	5	1	3	12	1	6	1	3	1	0	0	0	0	0	1	0	3	0	1	0
133	1	6	30	2	4	2	1	3	1	3	2	2	2	#NULL!	0	1	1	1	1	1	5	0	0	0	0	1	1	2	1	3	12	1	6	1	3	0	1	0	0	1	0	0	0	2	0	1	0
134	1	11	35	2	7	2	1	3	1	1	2	2	2	#NULL!	1	1	1	1	1	1	6	0	1	0	1	0	0	2	2	4	13	1	6	1	2	1	1	0	0	0	0	0	1	3	0	0	0
135	1	13	26	1	4	2	1	3	2	1	2	2	2	#NULL!	0	0	1	1	1	1	4	1	0	0	0	0	1	2	2	5	14	1	6	1	2	0	0	0	0	0	1	0	0	2	0	1	0
136	1	8	28	2	5	2	1	3	2	2	1	1	2	#NULL!	1	0	1	1	0	1	4	0	0	1	1	1	0	3	1	3	12	1	6	1	3	1	0	0	0	0	0	1	1	3	0	1	0
137	1	1	25	2	4	2	1	3	2	3	1	1	2	#NULL!	1	1	0	1	1	1	5	1	1	0	1	0	0	3	2	2	11	1	6	1	4	0	1	0	0	1	1	0	0	3	0	1	0
138	1	3	36	1	6	2	1	3	2	3	1	1	1	2	1	0	0	0	0	0	1	1	1	0	1	0	0	3	2	3	12	1	6	1	3	1	0	0	0	0	0	1	1	4	1	0	0
139	1	5	22	2	3	1	2	#NULL!	1	1	2	2	2	#NULL!	1	1	1	1	1	1	6	1	0	1	0	1	0	3	1	4	13	1	6	1	2	1	0	1	0	1	0	1	0	2	0	1	0
140	1	7	25	2	3	1	2	#NULL!	1	1	2	2	2	#NULL!	1	0	0	1	1	1	4	1	1	0	0	0	1	3	2	3	12	1	6	1	2	1	0	1	0	1	0	0	1	3	1	1	1
142	1	8	28	2	3	1	1	1	1	3	2	2	2	#NULL!	1	1	0	1	1	0	4	1	0	1	1	0	0	3	1	3	12	1	6	1	2	1	0	1	0	0	0	1	0	2	0	0	0
143	1	11	30	2	6	2	1	2	2	3	2	2	2	#NULL!	1	1	1	0	1	0	4	1	1	1	1	1	0	5	1	4	13	1	7	1	3	1	0	1	0	0	0	1	1	3	0	1	0
144	1	13	26	2	4	2	1	3	1	2	2	2	2	#NULL!	0	1	0	0	1	0	2	1	1	1	1	1	0	5	2	5	14	1	6	1	3	1	0	1	0	0	0	0	0	2	0	1	0
146	1	9	23	1	6	2	1	2	1	2	2	2	2	#NULL!	1	1	0	1	1	0	4	1	1	0	1	0	0	3	2	3	12	1	6	1	4	1	0	0	0	0	1	1	0	3	0	1	0
147	1	1	24	2	3	1	1	1	2	2	2	1	2	#NULL!	0	1	0	1	1	0	3	1	0	1	1	1	0	4	1	3	12	1	6	1	4	1	0	1	0	1	0	0	1	2	0	1	0
148	1	3	28	2	5	2	2	#NULL!	1	2	2	2	2	#NULL!	1	1	1	0	1	0	4	1	1	1	1	1	0	5	1	4	13	1	7	1	2	1	1	1	0	0	0	0	1	3	0	0	0
150	1	5	20	2	3	1	2	#NULL!	1	1	2	2	2	#NULL!	0	1	1	0	1	0	3	1	0	0	1	0	0	2	2	5	14	1	6	1	3	1	0	1	1	0	0	0	1	2	0	1	0
151	1	7	32	2	6	2	1	1	2	1	1	2	2	#NULL!	1	1	0	0	1	0	3	1	0	0	1	0	0	2	1	2	11	1	6	1	3	1	0	1	0	1	0	1	1	4	0	0	0
152	1	9	22	2	4	2	1	1	2	1	1	2	2	#NULL!	0	1	1	1	1	1	5	1	1	1	0	1	1	5	1	4	13	1	6	1	3	1	0	0	0	0	1	0	0	2	0	1	0
153	1	11	26	2	4	2	1	1	2	2	1	2	2	#NULL!	1	0	0	0	1	1	3	1	0	1	0	1	0	3	1	5	14	1	6	1	2	1	0	1	0	1	1	1	1	4	1	1	1
154	1	13	26	1	4	2	1	4	2	2	2	2	2	#NULL!	1	0	1	1	1	1	5	1	1	1	1	0	0	4	2	4	13	1	6	1	2	1	0	0	1	1	0	0	0	2	0	0	0
155	1	11	30	2	6	2	2	#NULL!	1	1	2	2	2	#NULL!	0	1	1	1	0	1	4	0	0	0	0	1	1	2	1	5	14	1	6	1	1	1	0	1	0	0	0	1	1	3	0	1	0
157	1	1	36	2	8	2	2	#NULL!	1	1	2	2	2	#NULL!	1	1	0	1	0	1	4	0	0	1	1	0	1	3	2	1	10	1	7	1	1	1	0	0	0	1	0	0	1	2	0	0	0
158	1	3	20	2	3	2	1	4	2	3	1	1	1	2	1	0	1	1	0	1	4	0	1	1	0	1	1	4	2	5	14	1	7	1	4	1	0	1	0	1	1	0	1	4	1	1	1
159	1	5	33	2	7	2	1	2	2	3	2	2	2	#NULL!	1	1	0	1	0	1	4	1	0	1	0	1	0	3	1	3	12	1	9	1	2	1	1	0	0	0	0	1	0	2	0	1	0
160	1	7	22	2	4	2	1	1	1	2	2	2	2	#NULL!	1	1	0	0	1	1	4	1	1	1	0	1	1	5	1	1	10	1	8	1	3	1	1	0	0	0	0	0	0	2	0	0	0
161	1	11	25	1	3	1	2	#NULL!	1	2	2	2	2	#NULL!	1	0	0	1	1	1	4	1	0	1	0	1	1	4	1	6	15	1	8	1	4	0	0	1	1	0	0	1	1	3	0	1	0
162	1	11	32	2	5	2	1	1	1	2	2	2	1	2	1	0	0	0	1	1	3	1	0	1	0	0	0	2	2	3	12	1	8	1	4	1	0	0	0	0	1	1	0	2	0	0	0
163	1	13	30	2	6	2	1	2	1	3	2	2	2	#NULL!	1	0	1	1	1	1	5	1	1	0	0	1	0	3	1	4	13	1	6	1	4	1	1	1	0	1	0	0	0	3	0	1	0
164	1	13	30	2	7	2	2	#NULL!	1	3	2	2	2	#NULL!	1	0	0	1	1	1	4	1	1	0	0	0	0	2	1	5	14	1	6	1	2	1	0	1	0	0	0	0	0	2	0	1	0
165	1	1	28	1	7	2	1	3	2	2	1	1	2	#NULL!	0	0	0	1	1	1	3	1	1	1	0	1	0	4	2	5	14	1	7	1	2	1	1	0	0	0	0	0	0	1	1	0	0
166	1	3	27	2	4	2	2	#NULL!	1	2	1	1	2	#NULL!	0	0	0	1	1	1	3	1	0	1	0	1	0	3	2	2	11	1	6	1	4	1	0	1	0	1	1	1	1	5	0	1	1
168	1	5	20	2	3	1	1	4	2	2	1	1	1	2	1	1	0	0	0	0	2	0	1	0	1	0	0	2	1	5	14	1	6	1	4	1	0	1	0	0	0	0	0	2	0	1	0
169	1	7	30	2	5	2	1	3	1	1	1	1	2	#NULL!	1	0	1	0	1	1	4	1	0	1	0	1	0	3	1	4	13	1	6	1	1	1	0	0	1	0	0	1	1	3	0	0	0
170	1	13	33	2	6	2	1	1	1	1	2	2	2	#NULL!	1	1	0	0	1	1	4	1	0	1	1	0	0	3	2	1	10	1	6	2	#NULL!	#NULL!	#NULL!	#NULL!	#NULL!	#NULL!	#NULL!	#NULL!	#NULL!	#NULL!	#NULL!	#NULL!	#NULL!
171	1	11	35	1	7	2	1	4	1	3	2	2	2	#NULL!	1	0	1	1	1	1	5	0	1	1	1	1	1	5	1	5	14	1	6	1	2	1	0	1	1	0	0	1	1	4	1	0	0
172	1	13	36	2	8	2	2	#NULL!	1	2	2	2	2	#NULL!	0	1	1	1	1	1	5	0	0	1	1	1	0	3	2	2	11	1	6	1	2	1	0	0	0	0	0	1	1	3	0	1	0
173	1	15	31	2	7	2	2	#NULL!	1	2	2	2	2	#NULL!	0	1	0	1	0	1	3	1	0	0	1	0	1	3	1	4	13	1	6	2	#NULL!	#NULL!	#NULL!	#NULL!	#NULL!	#NULL!	#NULL!	#NULL!	#NULL!	#NULL!	#NULL!	#NULL!	#NULL!
174	1	1	33	2	7	2	1	3	1	2	2	2	2	#NULL!	1	1	0	1	0	0	3	1	0	1	1	0	1	4	1	5	14	1	6	1	4	1	0	1	0	0	0	0	0	2	0	1	0
175	1	3	28	2	5	2	1	2	1	2	2	2	2	#NULL!	1	1	1	1	1	0	5	0	1	0	1	0	1	3	1	1	10	1	6	1	2	1	1	1	0	1	0	1	1	4	1	0	0
176	1	5	30	2	5	2	1	4	2	2	1	2	2	#NULL!	1	1	1	1	1	1	6	0	1	0	1	0	1	3	1	3	12	1	6	1	2	1	0	0	0	0	0	0	0	1	0	0	0
177	1	7	29	1	6	2	1	4	1	3	2	1	2	#NULL!	1	1	1	1	1	0	5	1	1	0	1	0	1	4	2	4	13	1	6	1	4	1	1	1	1	0	0	1	1	4	1	1	1
178	1	15	35	2	7	2	2	#NULL!	1	3	2	2	2	#NULL!	0	1	1	1	1	1	5	1	0	0	1	1	0	3	1	1	10	1	6	1	2	1	0	0	0	0	1	1	0	3	0	1	0
179	1	11	29	1	5	2	1	1	2	3	2	2	2	#NULL!	0	1	0	1	0	1	3	0	1	0	1	0	1	3	2	2	11	1	7	1	3	1	0	1	0	0	0	0	0	2	0	0	0
180	1	13	30	2	6	2	1	2	1	1	2	2	2	#NULL!	1	1	1	0	0	1	4	0	0	1	1	1	0	3	2	3	12	1	7	1	3	1	1	0	0	0	0	0	0	2	0	1	0
181	1	15	33	2	8	2	2	#NULL!	1	3	1	1	2	#NULL!	1	1	1	0	1	1	5	1	1	1	1	0	1	5	1	1	10	1	6	1	2	1	0	1	0	0	0	1	1	3	0	0	0
182	1	1	31	2	6	2	1	1	2	2	2	2	2	#NULL!	1	0	1	1	1	1	5	0	1	1	1	1	0	4	2	5	14	1	3	1	4	1	0	0	0	0	1	0	0	2	1	1	0
183	1	3	36	2	8	2	1	3	2	2	1	2	1	1	0	1	0	0	1	1	3	1	1	1	1	1	0	5	1	3	12	1	7	1	1	1	0	1	0	1	0	0	1	2	0	0	0
184	1	5	39	2	5	2	1	3	2	3	1	2	1	2	1	1	0	0	1	1	4	1	1	1	1	1	0	5	1	2	11	1	6	1	4	1	1	0	0	0	0	0	0	1	0	1	0
185	1	7	30	2	4	2	1	2	1	1	1	2	1	2	0	1	0	0	1	1	3	1	1	0	1	0	1	4	1	5	14	1	6	1	1	1	0	0	0	0	1	1	0	2	0	1	0
186	1	9	35	1	8	2	2	#NULL!	1	2	2	2	2	#NULL!	0	1	0	0	1	1	3	1	1	0	1	0	0	3	1	3	12	1	7	1	3	1	0	1	0	0	0	0	1	2	0	0	0
187	1	11	29	2	5	2	1	2	1	2	2	2	2	#NULL!	1	1	1	0	1	1	5	1	1	1	1	1	1	6	1	6	15	1	7	1	4	1	1	0	0	1	0	0	0	2	0	1	0
188	1	13	27	2	6	2	1	4	1	2	1	1	1	2	0	1	0	1	1	1	4	0	1	0	1	0	0	2	2	5	12	1	7	1	3	1	0	1	0	0	0	0	0	2	0	0	0
189	1	15	30	2	4	2	2	#NULL!	1	2	2	2	2	#NULL!	1	1	1	1	1	1	6	0	1	1	1	1	1	5	2	2	9	1	8	1	3	1	0	1	0	0	1	1	1	4	1	1	1
190	1	1	35	2	6	2	1	2	1	2	2	2	2	#NULL!	1	1	0	1	1	1	5	1	1	1	1	1	0	5	1	4	11	1	7	1	3	1	0	1	0	0	0	0	1	2	0	0	0
191	1	3	35	1	8	2	2	#NULL!	1	3	2	2	2	#NULL!	0	1	0	1	1	1	4	1	1	1	1	0	0	4	1	6	13	1	7	1	4	1	0	0	0	1	0	0	1	2	1	1	1
192	1	5	38	2	10	2	1	3	1	1	2	2	2	#NULL!	0	0	0	1	1	1	3	1	0	1	1	1	1	5	2	6	15	1	8	1	3	0	0	1	0	0	0	0	0	1	0	0	0
193	1	7	35	2	6	2	1	4	2	1	2	2	2	#NULL!	1	0	1	1	0	0	3	0	0	1	0	1	1	3	1	4	11	1	6	1	2	1	1	1	0	0	0	1	0	3	0	1	0
194	1	9	35	2	8	2	1	2	1	1	2	2	2	#NULL!	0	1	1	0	1	1	4	1	1	1	0	1	0	4	1	6	13	1	8	1	3	1	1	0	0	0	0	1	0	2	0	0	0
195	1	11	26	2	5	2	1	4	1	2	2	2	2	#NULL!	1	1	1	0	1	1	5	1	1	1	1	0	0	4	1	3	10	1	7	1	2	1	1	0	0	0	0	0	0	2	0	1	0
196	1	13	30	1	8	2	2	#NULL!	1	3	2	2	2	#NULL!	1	1	0	1	0	1	4	0	0	1	0	1	1	3	1	6	13	1	6	1	2	1	1	1	0	0	0	0	0	2	0	1	0
197	1	15	30	2	8	2	2	#NULL!	1	2	2	2	1	2	1	1	1	1	0	1	5	0	1	1	1	1	1	5	2	6	13	1	8	1	2	1	1	0	1	0	0	1	1	4	1	0	0
199	1	1	30	2	7	2	2	#NULL!	1	1	2	2	1	2	1	0	0	1	0	1	3	1	1	0	0	1	0	3	2	5	12	1	7	1	2	1	0	0	0	1	0	1	1	4	1	1	1
200	1	3	18	2	4	2	2	#NULL!	2	1	2	2	1	1	0	0	1	1	0	1	3	1	1	0	1	0	1	4	1	2	9	1	6	1	4	1	1	1	0	1	0	0	1	3	0	1	0
201	1	5	20	2	4	2	1	4	1	2	2	2	2	#NULL!	1	1	1	1	0	1	5	1	1	0	0	0	1	3	1	2	9	1	7	1	3	1	0	0	0	0	1	0	0	2	0	0	0
202	1	7	23	2	6	2	2	#NULL!	1	2	2	2	2	#NULL!	1	1	0	1	0	1	4	0	1	1	1	1	0	4	2	4	11	1	6	1	4	1	0	0	0	1	1	1	1	4	0	1	0
203	1	9	29	2	7	2	1	4	1	3	2	2	2	#NULL!	1	1	1	0	1	0	4	1	1	1	1	1	1	6	1	5	12	1	8	1	3	1	0	1	0	0	0	0	0	2	0	0	0
204	1	11	35	2	7	2	2	#NULL!	1	2	2	2	1	1	0	1	0	1	1	1	4	0	0	1	1	1	1	4	1	5	12	1	7	1	3	1	1	0	1	0	0	0	1	3	0	1	0
205	1	13	23	1	6	2	1	3	2	3	1	2	1	2	0	1	0	1	1	1	4	1	0	1	1	0	1	4	2	4	11	1	7	1	3	1	0	1	0	1	1	1	1	3	0	1	0
206	1	15	28	2	6	2	2	#NULL!	1	1	2	2	2	#NULL!	0	1	0	1	1	1	4	0	1	1	1	1	0	4	1	4	11	1	7	1	2	1	0	0	0	1	0	0	1	2	0	0	0
207	1	1	22	1	4	2	1	1	1	1	1	2	2	#NULL!	0	1	0	1	1	1	4	1	0	0	1	0	1	3	1	2	9	1	6	1	4	1	0	1	1	0	0	1	1	4	1	1	1
208	1	3	32	2	6	2	2	#NULL!	1	2	2	1	2	#NULL!	1	1	1	1	1	1	6	0	1	1	1	1	0	4	2	4	11	1	7	1	3	1	0	0	0	0	0	1	0	2	0	1	0
209	1	5	26	2	5	2	1	1	2	2	1	1	2	#NULL!	1	1	1	1	1	1	6	0	1	1	1	0	1	4	2	3	10	1	6	1	1	1	1	1	0	0	0	0	1	3	0	0	0
210	1	7	19	2	3	1	1	1	2	2	1	1	2	#NULL!	0	1	0	1	1	1	4	1	1	1	1	1	1	6	2	1	8	1	8	1	2	1	0	1	1	0	0	1	1	4	1	1	1
212	1	9	26	2	4	2	1	2	1	1	1	2	2	#NULL!	1	0	1	1	1	1	5	0	1	1	1	0	0	3	1	2	9	1	7	1	2	1	0	1	0	0	1	0	1	2	0	0	0
213	1	11	22	2	4	2	2	#NULL!	1	1	2	2	2	#NULL!	1	0	1	1	1	1	5	1	1	1	1	1	1	6	1	2	9	1	6	1	3	1	0	0	0	0	0	0	0	1	0	1	0
215	1	13	26	1	5	2	1	3	2	2	2	2	2	#NULL!	0	1	0	1	1	1	4	0	0	1	1	0	0	2	2	3	10	1	6	1	2	1	0	1	0	1	1	1	1	5	1	0	0
216	1	15	18	1	3	1	1	3	1	2	2	2	2	#NULL!	0	0	0	1	1	0	2	1	1	1	1	0	1	5	1	1	8	1	9	1	2	1	0	0	0	0	0	1	0	2	0	1	0
217	1	1	22	2	4	2	1	3	2	2	1	2	1	2	1	1	1	1	1	1	6	0	1	1	1	1	0	4	1	2	9	1	8	1	3	1	1	0	0	0	0	0	0	2	0	1	0
218	1	3	38	2	9	2	2	#NULL!	1	2	2	2	2	#NULL!	1	0	0	1	0	0	2	0	1	1	1	0	1	4	1	7	14	1	8	1	4	1	0	0	1	1	0	1	1	3	0	1	0
220	1	5	36	2	7	2	1	3	2	3	2	2	2	#NULL!	0	1	1	1	1	1	5	1	0	1	0	1	1	4	1	5	12	1	6	1	4	1	0	1	0	0	0	0	0	2	1	1	1
221	1	7	22	2	4	2	2	#NULL!	1	2	2	2	2	#NULL!	1	1	1	0	0	0	3	1	1	1	0	1	0	4	2	3	12	1	6	1	2	1	1	1	0	0	0	1	0	3	0	0	0
222	1	9	30	2	6	2	1	2	1	2	2	1	1	2	1	1	1	1	1	1	6	1	1	1	1	0	1	5	2	3	12	1	7	1	4	1	0	0	0	1	0	0	1	2	1	1	1
223	1	11	20	2	4	2	1	2	1	1	2	1	1	2	0	0	0	0	0	1	1	1	0	1	0	1	0	3	2	4	13	1	6	1	2	1	0	1	0	1	1	1	1	5	1	0	0
224	1	13	20	2	3	1	1	2	1	2	2	1	2	#NULL!	1	0	1	0	0	1	3	0	0	0	1	0	1	2	1	2	11	1	6	1	2	1	1	0	0	0	0	1	0	2	0	1	0
225	1	15	20	1	3	1	1	2	2	2	2	1	1	2	0	0	0	0	1	0	1	0	1	1	1	0	0	3	2	1	10	1	6	1	2	0	0	1	0	0	0	0	0	1	0	0	0
226	1	1	27	1	3	1	1	3	1	2	2	1	1	2	0	1	1	1	1	0	4	1	0	1	1	1	1	5	1	1	10	1	6	1	3	1	0	1	1	0	0	1	0	3	0	1	0
227	1	5	30	2	7	2	1	3	2	3	1	1	1	1	1	0	0	1	1	0	3	1	0	1	1	0	0	3	1	1	10	1	6	2	#NULL!	#NULL!	#NULL!	#NULL!	#NULL!	#NULL!	#NULL!	#NULL!	#NULL!	#NULL!	#NULL!	#NULL!	#NULL!
227	1	3	25	2	3	1	1	4	1	2	2	1	1	1	0	1	0	1	1	1	4	1	1	1	1	1	0	5	2	1	10	1	6	2	#NULL!	#NULL!	#NULL!	#NULL!	#NULL!	#NULL!	#NULL!	#NULL!	#NULL!	#NULL!	#NULL!	#NULL!	#NULL!
228	1	7	26	2	5	2	1	3	1	1	2	2	2	#NULL!	1	0	1	0	1	1	4	1	0	1	1	1	0	4	2	2	11	1	6	1	3	1	0	0	0	0	1	1	1	4	1	1	1
229	1	9	24	2	5	2	2	#NULL!	1	1	2	2	2	#NULL!	0	1	0	0	1	0	2	1	1	0	1	0	0	3	2	2	11	1	6	1	1	1	1	1	0	0	0	0	0	1	0	1	0
230	1	11	35	2	8	2	1	1	1	1	2	1	2	#NULL!	1	1	1	1	0	1	5	1	0	0	1	1	0	3	1	2	11	1	6	1	1	1	0	1	0	0	0	0	1	2	0	0	0
231	1	13	20	2	4	2	1	1	1	2	2	1	2	#NULL!	1	1	1	1	0	1	5	1	1	0	1	1	0	4	1	1	10	1	6	1	2	1	0	0	0	0	1	1	1	4	1	1	1
232	1	15	25	2	5	2	1	2	1	3	2	1	2	#NULL!	0	0	0	1	1	1	3	1	0	0	1	0	0	2	2	4	13	1	6	1	2	1	0	1	0	0	0	1	0	2	0	0	0
233	1	1	21	1	3	1	2	#NULL!	2	3	2	1	2	#NULL!	1	0	1	1	1	0	4	1	1	1	1	1	1	6	1	5	14	1	7	1	3	1	0	0	0	1	0	0	1	2	0	1	0
234	1	3	30	1	6	2	1	2	2	3	2	2	2	#NULL!	0	0	0	1	1	0	2	0	1	1	1	1	0	4	1	3	12	1	7	1	3	1	0	1	0	0	1	0	0	2	0	1	0
235	1	5	20	1	4	2	1	2	2	3	2	1	2	#NULL!	0	0	1	1	1	1	4	1	0	0	0	0	1	2	2	4	13	1	6	1	3	1	0	0	0	0	0	0	1	2	0	0	0
236	1	7	35	1	7	2	1	2	2	2	1	1	1	2	1	1	1	1	0	0	4	1	1	0	1	0	0	3	2	4	13	1	3	1	3	1	0	1	0	0	0	0	0	1	0	1	0
238	1	9	20	2	4	2	1	1	1	1	2	2	2	#NULL!	0	0	1	1	0	0	2	0	0	0	1	0	0	1	2	3	12	1	6	1	3	1	0	1	0	0	0	0	1	2	1	1	1
239	1	11	35	2	6	2	2	#NULL!	1	1	2	2	2	#NULL!	1	1	1	1	1	0	5	1	1	1	0	1	0	4	2	1	10	1	6	1	3	1	0	1	0	0	0	0	0	2	0	1	0
240	1	13	35	2	7	2	1	1	1	1	2	2	2	#NULL!	1	1	0	0	0	0	2	1	0	0	0	0	1	2	2	2	11	1	7	1	2	1	0	1	0	0	0	1	0	2	0	0	0
241	1	15	22	2	3	1	1	1	1	1	2	2	2	#NULL!	1	0	1	1	0	1	4	0	1	1	0	0	1	3	1	2	11	1	6	1	3	0	0	1	0	1	0	0	0	2	0	1	0
243	1	1	30	2	5	2	1	2	2	2	2	1	2	#NULL!	1	1	1	1	1	1	6	1	0	0	0	1	0	2	2	2	11	1	7	1	2	1	1	1	0	0	1	1	0	3	0	0	0
244	1	3	30	2	3	1	1	2	2	2	1	1	2	#NULL!	1	0	1	1	1	1	5	1	1	0	1	1	1	5	1	1	10	1	7	1	4	1	0	1	0	0	0	0	1	2	0	1	0
245	1	5	18	1	3	1	1	2	2	2	1	1	2	#NULL!	1	1	1	1	1	0	5	1	0	0	1	1	1	4	2	1	10	1	7	1	2	1	0	1	0	0	0	0	0	1	1	0	0
246	1	7	40	1	9	2	2	#NULL!	1	2	2	2	1	2	0	1	0	1	1	1	4	0	1	1	1	1	0	4	2	5	14	1	6	1	1	1	0	0	0	0	1	0	0	2	0	0	0
247	1	9	38	2	7	2	1	1	1	1	2	2	2	#NULL!	1	1	0	0	0	1	3	0	0	1	1	0	1	3	2	4	13	1	7	1	3	1	0	1	0	0	0	0	1	2	0	1	0
248	1	11	27	2	5	2	2	#NULL!	1	1	2	2	2	#NULL!	1	0	1	1	1	1	5	0	1	1	0	1	1	4	2	1	10	0	#NULL!		#NULL!	#NULL!	#NULL!	#NULL!	#NULL!	#NULL!	#NULL!	#NULL!	#NULL!	#NULL!	#NULL!	#NULL!	#NULL!
249	1	13	37	2	8	1	2	#NULL!	2	1	2	2	2	#NULL!	0	0	0	1	1	1	3	1	0	0	0	1	1	3	1	3	12	1	6	1	3	1	0	1	0	0	0	0	1	2	0	1	0
250	1	15	27	2	5	1	1	2	2	3	2	1	2	#NULL!	1	1	0	1	1	0	4	0	1	1	1	0	1	4	1	4	13	1	7	1	2	0	1	1	0	1	0	0	1	3	0	0	0
251	1	1	36	2	7	1	2	#NULL!	1	1	2	2	2	#NULL!	0	0	1	1	1	0	3	1	0	0	1	1	0	3	1	3	11	1	6	1	4	1	0	1	0	1	0	0	0	1	1	1	1
252	1	3	24	2	4	1	2	#NULL!	1	1	2	2	2	#NULL!	0	0	0	1	1	0	2	0	0	1	1	0	0	2	2	1	10	1	6	1	3	1	0	1	0	0	0	0	1	2	0	0	0
253	1	5	26	2	6	1	1	2	1	1	2	2	2	#NULL!	0	1	0	1	1	0	3	1	1	0	0	0	0	2	1	1	10	1	6	1	1	1	0	0	0	0	1	0	0	2	0	1	0
254	1	7	24	2	4	1	1	2	2	1	2	2	2	#NULL!	1	1	1	1	1	0	5	0	1	1	1	1	1	5	1	3	12	1	7	1	2	1	0	1	0	0	0	0	1	2	0	0	0
255	1	9	25	2	4	1	1	4	1	2	2	1	2	#NULL!	0	1	0	1	1	0	3	1	1	1	0	0	0	3	2	2	10	1	7	1	3	1	0	1	0	0	0	0	1	2	1	1	1
256	1	11	35	2	7	2	1	4	1	2	2	1	1	1	0	1	1	1	1	0	4	0	1	0	1	0	0	2	1	4	13	1	8	1	3	1	1	0	0	1	0	0	1	3	0	0	0
257	1	13	30	1	6	1	1	1	1	2	2	1	2	#NULL!	1	0	0	1	0	1	3	1	1	1	0	1	1	5	1	3	12	1	6	1	3	1	0	0	0	0	0	0	0	2	0	1	0
258	1	15	30	2	8	1	2	#NULL!	1	3	2	1	2	#NULL!	1	0	1	1	1	1	5	0	0	1	1	0	0	2	2	1	10	1	6	1	2	1	0	1	0	0	0	0	1	2	0	1	0
259	1	1	28	2	6	2	1	2	1	2	1	1	2	#NULL!	0	0	0	1	1	1	3	1	1	0	1	1	1	5	1	3	12	1	6	1	3	1	0	0	0	0	1	0	0	2	0	0	0
260	1	3	38	1	12	2	1	3	2	3	2	2	2	#NULL!	1	0	1	1	1	1	5	0	0	1	0	0	0	1	1	1	10	1	6	1	3	1	1	0	0	0	0	0	0	1	0	1	0
261	1	5	28	2	7	2	1	1	1	1	2	2	2	#NULL!	1	0	1	1	1	1	5	1	1	1	1	1	1	6	2	4	13	1	7	1	3	1	1	1	0	0	0	0	1	3	0	0	0
262	1	7	21	2	5	2	2	#NULL!	1	1	2	2	2	#NULL!	0	1	0	1	1	1	4	0	1	0	1	1	1	4	1	2	11	1	6	1	#NULL!	1	0	0	0	0	0	0	0	1	0	#NULL!	#NULL!
263	1	9	31	1	7	2	1	3	2	1	1	2	1	2	1	1	0	1	1	1	5	1	0	1	0	0	0	2	2	1	10	1	7	1	3	1	0	1	0	1	1	0	0	3	0	1	0
264	1	11	35	1	7	2	1	3	2	1	1	2	1	2	1	0	1	1	1	0	4	0	1	0	1	1	1	4	2	5	14	0	#NULL!		#NULL!	#NULL!	#NULL!	#NULL!	#NULL!	#NULL!	#NULL!	#NULL!	#NULL!	#NULL!	#NULL!	#NULL!	#NULL!
265	1	13	29	2	6	2	2	#NULL!	1	1	2	2	2	#NULL!	0	1	0	0	0	0	1	1	0	0	0	1	1	3	1	3	12	1	6	1	3	1	0	1	0	0	0	0	1	2	0	1	0
266	1	15	29	2	8	2	2	#NULL!	1	1	2	2	2	#NULL!	0	1	1	0	0	0	2	1	0	0	0	0	0	1	1	1	10	1	7	1	2	1	0	0	0	0	0	0	0	2	0	0	0
267	1	1	32	2	8	2	1	3	2	3	2	2	2	#NULL!	1	1	1	0	0	0	3	1	1	0	0	1	1	4	1	1	10	1	7	1	4	1	0	1	0	1	0	0	1	2	0	1	0
268	1	3	32	2	7	2	1	3	2	3	2	2	2	#NULL!	0	0	1	1	1	0	3	0	1	1	1	1	1	5	2	4	13	1	6	1	3	1	1	0	0	0	1	0	0	2	0	1	0
270	1	5	28	2	5	2	1	2	2	1	2	2	1	2	1	0	1	0	0	0	2	1	1	1	1	1	0	5	1	2	11	1	7	1	2	1	0	0	0	1	0	1	0	2	0	0	0
271	1	7	23	2	3	1	1	5	2	3	1	1	1	2	0	1	0	1	0	1	3	0	0	1	0	1	0	2	1	6	14	1	6	1	3	1	0	1	0	0	0	0	1	2	0	1	0
272	1	9	24	2	3	1	1	4	1	2	2	2	1	2	1	0	1	0	0	0	2	1	0	0	1	0	0	2	1	6	14	1	8	1	3	1	1	0	0	1	1	0	1	2	1	0	0
273	1	11	27	2	4	2	1	3	1	2	2	2	1	2	0	1	1	0	0	0	2	1	1	1	0	1	0	4	1	2	11	1	6	1	3	1	0	1	0	0	1	0	0	2	0	1	0
274	1	13	30	1	10	2	1	2	2	2	2	2	2	#NULL!	1	0	1	0	0	0	2	0	0	1	1	1	1	4	1	6	14	1	6	1	3	1	0	1	0	0	0	0	1	2	0	1	0
275	1	15	21	2	3	1	2	#NULL!	1	1	2	2	2	#NULL!	1	1	1	1	1	1	6	1	1	1	1	1	1	6	1	4	13	1	6	1	2	1	1	0	0	0	0	1	0	2	0	0	0
276	1	2	31	2	6	2	1	1	1	2	2	1	2	#NULL!	0	0	0	0	1	0	1	0	1	1	1	1	0	4	1	2	11	1	6	1	3	1	1	0	0	0	1	0	0	1	0	0	0
277	1	3	30	2	7	2	1	2	2	2	2	2	2	#NULL!	1	0	0	1	1	0	3	1	0	0	0	1	1	3	2	5	14	1	6	1	4	1	0	1	0	0	0	0	1	2	0	1	0
278	1	5	30	1	7	2	2	#NULL!	2	2	1	2	1	1	1	1	0	0	0	0	2	1	1	1	1	1	0	5	2	2	11	1	6	1	3	1	0	1	0	1	0	1	1	4	0	0	0
279	1	7	28	2	5	2	1	1	1	2	2	2	2	#NULL!	1	0	0	1	0	1	3	1	0	1	0	0	0	2	2	3	12	1	7	1	4	1	1	0	0	0	1	0	0	3	0	1	0
280	1	9	18	2	4	2	2	#NULL!	1	1	2	2	2	#NULL!	1	1	0	1	1	0	4	0	0	0	1	0	1	2	1	3	12	1	6	1	2	1	0	1	0	1	0	0	1	3	0	1	0
282	1	11	27	2	5	2	1	1	1	2	2	2	2	#NULL!	0	0	0	1	1	1	3	0	0	0	1	0	0	1	1	1	10	1	6	1	4	1	0	1	0	1	0	1	1	4	1	1	1
283	1	13	29	1	6	2	1	1	1	3	2	1	1	2	1	1	1	0	0	0	3	1	1	1	0	1	1	5	2	3	12	1	6	1	2	1	1	0	0	0	0	0	0	2	0	1	0
284	1	15	28	2	6	2	1	2	1	2	1	2	2	#NULL!	1	1	1	1	0	1	5	0	1	1	1	1	1	5	2	4	13	1	6	1	2	1	0	1	0	1	0	1	1	4	1	0	0
285	1	4	31	2	7	2	1	3	1	3	1	1	1	2	0	0	0	0	1	0	1	1	0	0	1	0	0	2	1	5	14	1	6	1	2	1	0	1	0	1	0	0	0	2	0	0	0
286	1	6	30	2	6	2	1	2	1	2	2	2	2	#NULL!	1	0	0	0	1	1	3	1	1	1	1	0	1	5	2	6	14	1	7	1	1	1	0	0	0	1	0	0	1	2	0	1	0
287	1	8	25	2	5	2	2	#NULL!	2	2	2	2	2	#NULL!	1	0	1	1	0	1	4	0	1	1	1	1	1	5	1	5	14	1	6	1	2	1	0	1	0	1	1	1	1	5	1	1	0
288	1	3	20	1	4	2	1	1	1	3	1	1	2	#NULL!	1	1	1	1	0	0	4	1	1	1	0	1	0	4	1	4	12	1	6	1	2	1	0	0	0	0	0	0	0	1	0	0	0
290	1	3	18	2	3	1	1	2	1	1	2	2	2	#NULL!	0	1	0	1	1	1	4	0	0	1	1	1	1	4	1	4	13	1	6	1	4	1	0	0	0	0	0	1	1	3	0	1	0
291	1	3	20	2	3	1	2	#NULL!	1	1	2	2	2	#NULL!	0	1	0	1	1	0	3	0	0	1	1	1	1	4	1	3	12	1	6	2	#NULL!	#NULL!	#NULL!	#NULL!	#NULL!	#NULL!	#NULL!	#NULL!	#NULL!	#NULL!	#NULL!	#NULL!	#NULL!
292	1	3	28	1	3	1	1	1	1	2	1	2	1	1	1	1	1	0	1	0	4	1	1	1	1	1	0	5	1	2	11	1	6	1	4	1	0	1	1	0	0	1	1	4	1	1	1
293	1	3	30	2	7	2	1	2	1	3	2	1	2	#NULL!	0	0	0	1	1	0	2	1	0	1	1	1	1	5	1	5	14	1	7	1	2	1	1	1	0	0	0	0	1	2	0	0	0
327	0	9	33	2	7	2	1	2	2	1	2	2	2	#NULL!	1	0	1	0	1	1	4	1	1	1	1	1	1	6	2	5	13	1	6	1	2	1	0	0	0	0	0	0	0	1	0	0	0
328	0	4	26	2	5	2	1	3	2	1	2	2	2	#NULL!	0	1	0	0	0	1	2	0	0	1	1	1	0	3	2	5	13	1	6	1	2	1	0	1	0	0	1	0	1	2	0	1	0
329	0	6	23	2	5	2	2	#NULL!	1	2	2	1	2	#NULL!	0	0	0	1	1	0	2	0	0	0	0	0	0	0	1	5	13	1	6	1	3	1	0	0	0	0	0	0	0	1	1	0	0
330	0	8	30	1	6	2	1	2	2	2	1	2	2	#NULL!	1	0	1	1	1	0	4	0	1	1	1	1	1	5	1	2	10	1	6	1	2	1	1	0	0	0	0	0	0	2	0	0	0
331	0	3	32	2	8	2	1	2	1	2	2	1	2	#NULL!	1	0	1	0	0	1	3	1	1	1	1	0	1	5	1	2	10	1	7	1	2	1	1	1	0	0	1	0	0	2	0	1	0
332	0	12	28	2	8	2	1	2	1	2	2	1	1	2	1	1	1	1	1	1	6	1	1	1	1	1	1	6	2	1	9	1	7	1	3	1	1	1	0	0	0	0	1	2	0	0	0
334	0	14	26	1	4	2	2	#NULL!	1	2	2	1	2	#NULL!	0	0	1	0	0	1	2	0	0	1	0	0	1	2	1	4	12	1	3	1	2	1	1	0	0	0	0	0	0	2	0	0	0
335	0	16	28	2	4	2	1	2	1	2	1	2	2	#NULL!	1	0	0	0	1	0	2	0	0	0	1	0	1	2	2	2	10	1	6	1	3	1	1	0	0	0	0	1	1	3	0	1	0
336	0	11	27	2	6	2	1	2	1	2	2	2	2	#NULL!	1	1	1	1	1	0	5	0	1	1	1	1	1	5	1	4	12	1	6	1	2	0	0	1	0	0	0	0	0	1	0	0	0
337	0	4	29	2	6	2	1	2	2	2	1	2	2	#NULL!	1	0	0	0	0	1	2	1	1	1	1	1	1	6	1	5	13	1	6	1	3	1	0	0	0	0	0	0	1	2	0	0	0
338	0	6	26	2	5	2	1	2	2	2	1	2	2	#NULL!	1	0	0	1	0	1	3	1	1	0	0	0	0	2	1	3	11	1	6	1	2	0	0	1	0	0	0	0	0	1	0	1	0
339	0	8	35	2	6	2	1	2	2	2	2	1	2	#NULL!	1	1	1	0	0	0	3	1	0	1	0	1	1	4	2	2	10	1	7	1	2	1	0	0	0	0	0	0	0	2	0	0	0
340	0	5	26	2	3	2	1	1	1	2	2	2	1	2	1	0	1	1	0	1	4	1	1	1	1	1	0	5	2	4	12	1	6	1	2	0	1	0	0	0	0	0	0	2	0	0	0
341	0	12	34	2	6	2	1	1	1	2	2	2	2	#NULL!	1	0	1	0	0	1	3	0	0	1	1	0	1	3	1	5	13	1	6	1	4	1	0	0	1	0	0	0	1	3	0	1	0
342	0	14	28	2	6	2	1	2	1	2	2	1	2	#NULL!	1	0	1	0	0	1	3	0	0	1	1	1	1	4	1	5	13	1	7	1	2	1	1	0	0	0	0	1	0	2	0	0	0
344	0	16	25	2	4	2	1	1	1	1	2	2	2	#NULL!	0	1	0	0	0	1	2	0	0	1	0	1	1	3	1	5	13	1	6	1	2	1	0	0	0	0	0	0	1	2	0	0	0
345	0	13	20	2	3	2	2	#NULL!	1	3	2	2	2	#NULL!	1	1	1	1	1	1	6	0	1	1	0	1	1	4	2	1	9	1	6	1	2	1	1	1	0	0	0	0	0	2	0	1	0
346	0	4	27	1	7	2	1	2	2	3	2	1	2	#NULL!	0	0	0	0	1	0	1	0	0	0	0	0	0	0	2	5	13	1	8	1	2	1	1	0	1	0	0	1	1	4	1	1	1
348	0	6	31	2	9	2	1	1	1	2	1	1	2	#NULL!	1	0	0	0	1	0	2	1	0	1	0	1	0	3	2	4	12	1	6	1	2	1	0	0	0	1	0	0	0	1	0	0	0
349	0	8	32	2	7	2	1	2	2	2	2	2	2	#NULL!	1	1	1	1	0	1	5	1	1	1	1	1	1	6	2	5	13	1	8	1	2	1	0	0	1	0	0	0	1	3	0	1	0
350	0	7	28	2	7	2	1	3	2	2	1	2	2	#NULL!	1	1	0	0	0	0	2	0	1	1	1	1	0	4	1	4	12	1	6	1	1	1	0	1	0	0	1	0	0	1	0	0	0
351	0	12	22	2	3	2	2	#NULL!	1	2	2	1	2	#NULL!	1	1	0	0	0	0	2	1	0	1	0	0	1	3	1	3	11	1	7	1	2	1	0	0	0	0	0	0	0	1	0	0	0
352	0	14	28	2	5	2	2	#NULL!	1	2	2	2	2	#NULL!	1	1	1	1	0	0	4	0	0	1	1	1	1	4	1	3	11	1	6	1	4	1	1	0	0	0	0	0	0	2	0	1	0
353	0	16	21	1	4	2	1	2	1	2	2	2	2	#NULL!	1	1	1	1	0	1	5	0	1	1	1	1	0	4	2	1	9	1	7	1	3	1	0	0	0	0	0	1	1	3	0	0	0
354	0	15	22	2	5	2	1	2	1	2	2	2	2	#NULL!	0	0	0	1	0	1	2	1	1	1	0	1	1	5	1	3	11	1	7	1	2	1	0	1	0	0	0	0	0	1	0	0	0
355	0	4	21	1	3	2	1	3	1	2	1	2	1	2	0	0	1	0	0	1	2	0	1	1	1	0	1	4	2	2	9	0	#NULL!		#NULL!	#NULL!	#NULL!	#NULL!	#NULL!	#NULL!	#NULL!	#NULL!	#NULL!	#NULL!	#NULL!	#NULL!	#NULL!
356	0	6	25	2	5	2	1	2	2	2	2	1	2	#NULL!	0	0	0	1	0	1	2	1	1	1	1	1	0	5	2	1	8	1	7	1	2	1	1	0	0	0	0	0	1	2	0	1	0
357	0	8	30	2	6	2	1	3	2	2	1	2	2	#NULL!	1	0	1	0	0	1	3	0	1	1	1	0	1	4	2	3	10	1	6	1	2	0	0	1	0	0	0	0	0	2	0	0	0
358	0	10	26	2	4	2	1	1	1	2	2	2	2	#NULL!	1	0	1	1	0	0	3	1	1	0	0	1	0	3	1	3	10	1	7	1	2	1	0	0	0	0	0	0	0	1	1	0	0
359	0	12	25	2	3	2	1	2	2	3	1	1	2	#NULL!	1	0	0	0	0	1	2	0	1	0	0	0	1	2	1	4	11	1	6	1	2	1	0	0	0	0	0	1	1	4	0	0	0
360	0	14	22	1	4	2	1	3	2	1	2	1	2	#NULL!	0	0	1	1	0	1	3	1	1	1	1	1	0	5	1	1	8	1	7	1	2	1	0	1	0	1	0	0	0	1	0	1	0
361	0	16	30	2	5	2	1	1	1	2	2	1	2	#NULL!	0	1	0	1	0	0	2	1	1	1	1	1	1	6	2	3	10	1	8	1	3	1	1	0	0	0	0	0	0	2	0	0	0
362	0	2	25	2	6	2	1	3	2	3	2	1	2	#NULL!	1	1	0	0	0	0	2	0	0	0	1	0	0	1	2	5	12	1	8	1	3	1	0	0	0	0	0	0	1	2	0	0	0
363	0	2	30	1	6	2	1	2	1	2	2	2	2	#NULL!	0	1	0	0	1	1	3	0	1	0	0	1	0	2	2	4	11	1	7	1	2	1	0	1	0	0	0	0	0	1	0	1	0
364	0	6	24	2	6	2	2	#NULL!	1	2	2	2	2	#NULL!	1	1	0	1	1	1	5	0	0	1	1	0	1	3	2	2	9	1	8	1	1	1	0	1	1	0	0	0	0	2	0	0	0
365	0	8	21	1	4	2	1	3	2	2	2	1	2	#NULL!	0	1	1	1	1	0	4	0	0	1	1	0	0	2	2	3	10	1	7	1	2	1	0	0	0	0	0	0	0	1	1	1	1
366	0	12	20	2	4	2	1	3	2	2	2	1	1	#NULL!	1	1	0	0	0	0	2	0	0	0	0	0	1	1	1	3	10	1	6	1	2	1	0	0	0	0	0	0	1	2	0	0	0
367	0	14	26	2	6	2	1	2	2	2	1	2	2	#NULL!	0	1	1	0	0	1	3	1	1	1	1	1	1	6	2	1	8	1	6	1	2	1	0	0	1	0	0	0	0	2	0	1	0
367	0	12	25	2	5	2	2	#NULL!	1	2	2	2	2	#NULL!	1	1	1	0	1	0	4	0	0	1	0	0	0	1	1	1	8	1	6	1	2	0	1	1	0	0	0	0	0	2	0	1	0
368	0	16	28	2	4	2	1	3	1	2	2	1	2	#NULL!	1	1	1	1	0	0	4	1	1	0	1	0	0	3	2	3	10	1	7	1	2	1	0	1	0	0	1	0	1	2	0	0	0
369	0	2	27	2	6	2	1	3	2	2	2	1	2	#NULL!	1	0	0	1	0	0	2	0	1	1	0	1	1	4	1	4	11	1	8	1	1	1	1	1	0	0	0	0	0	2	0	0	0
370	0	4	28	1	7	2	1	3	2	2	2	2	2	#NULL!	1	1	0	1	1	0	4	0	1	0	0	1	1	3	1	2	9	1	6	1	3	1	1	0	0	0	0	0	0	2	0	0	0
371	0	6	25	2	6	2	1	1	1	3	1	2	1	2	1	1	0	1	1	0	4	1	0	1	1	0	1	4	1	3	10	1	6	1	2	1	0	0	0	0	0	0	0	1	1	0	0
372	0	8	27	2	5	2	2	#NULL!	1	3	1	2	2	#NULL!	1	0	0	1	0	0	2	1	0	1	1	1	0	4	1	2	9	1	6	1	4	1	1	0	1	0	0	0	0	2	0	1	0
373	0	14	25	2	4	2	2	#NULL!	1	1	2	2	2	#NULL!	1	0	1	1	1	0	4	0	1	1	1	1	1	5	2	5	12	1	6	1	2	1	0	0	0	0	0	0	0	1	0	0	0
374	0	12	25	2	4	2	2	#NULL!	1	1	2	2	2	#NULL!	0	1	1	0	0	0	2	1	0	1	0	0	0	2	2	3	10	1	6	1	2	1	1	0	0	0	0	0	0	2	0	0	0
375	0	14	28	2	5	2	1	3	2	3	2	1	2	#NULL!	1	1	1	0	0	0	3	1	1	1	1	0	1	5	1	2	9	0	#NULL!		#NULL!	#NULL!	#NULL!	#NULL!	#NULL!	#NULL!	#NULL!	#NULL!	#NULL!	#NULL!	#NULL!	#NULL!	#NULL!
377	0	16	32	2	7	2	2	#NULL!	1	2	1	2	2	#NULL!	1	1	0	0	0	0	2	1	1	1	1	1	1	6	1	3	9	1	7	1	3	1	0	0	0	0	0	0	0	1	0	0	0
378	0	2	35	1	11	2	1	3	2	2	1	2	1	1	1	0	1	0	1	0	3	0	1	1	1	1	1	5	2	3	9	1	6	1	2	1	0	1	0	0	0	0	1	2	0	0	0
379	0	6	18	2	3	2	2	#NULL!	1	2	2	2	1	1	1	1	1	1	0	0	4	1	1	1	1	0	0	4	2	6	12	1	6	1	4	1	1	0	0	0	0	0	0	2	0	1	0
380	0	2	32	1	6	2	1	3	2	2	1	2	2	#NULL!	1	0	0	1	1	0	3	1	1	1	1	1	1	6	2	4	10	1	8	1	2	1	0	1	0	0	0	0	0	2	0	0	0
381	0	8	20	2	3	2	2	#NULL!	1	1	2	2	2	#NULL!	0	1	0	1	1	1	4	0	0	1	1	0	1	3	1	2	8	1	8	1	3	1	0	1	0	0	0	0	1	2	0	1	0
382	0	16	35	1	11	2	1	3	2	2	2	2	1	2	1	0	0	1	1	0	3	1	0	1	1	0	1	4	2	3	10	1	8	1	4	1	0	0	0	0	0	0	0	1	0	0	0
383	0	12	30	2	6	2	1	2	1	1	2	2	2	#NULL!	1	1	1	0	0	0	3	1	1	1	1	1	0	5	1	2	8	0	#NULL!		#NULL!	#NULL!	#NULL!	#NULL!	#NULL!	#NULL!	#NULL!	#NULL!	#NULL!	#NULL!	#NULL!	#NULL!	#NULL!
384	0	14	26	2	7	2	2	#NULL!	1	2	2	2	2	#NULL!	0	1	1	1	1	1	5	1	0	1	1	1	0	4	2	4	10	1	6	1	2	1	0	1	0	0	0	0	1	2	0	0	0
385	0	16	19	2	3	2	1	1	1	2	2	1	2	#NULL!	0	1	1	0	1	0	3	0	0	1	1	1	1	4	2	1	7	1	6	1	2	1	1	0	0	0	0	0	0	2	0	1	0
387	0	2	24	2	3	2	1	3	1	2	2	2	2	#NULL!	1	0	0	0	1	0	2	0	1	0	1	0	1	3	1	3	9	1	8	1	2	1	0	0	1	0	1	0	1	3	0	0	0
388	0	8	20	2	3	2	2	#NULL!	2	2	2	1	1	2	1	0	0	1	1	0	3	0	1	1	1	1	1	5	1	2	8	1	8	1	1	1	0	0	0	1	0	0	1	2	0	0	0
389	0	4	37	2	5	2	2	#NULL!	1	2	2	2	2	#NULL!	0	1	0	1	1	0	3	0	1	0	1	0	0	2	1	2	8	1	6	1	2	1	0	0	0	0	0	0	0	1	0	1	0
390	0	8	35	2	8	2	1	2	1	2	1	1	2	#NULL!	0	1	0	0	0	1	2	0	0	1	1	0	0	2	2	4	10	1	7	1	1	1	0	1	0	0	0	0	0	2	0	0	0
391	0	10	27	2	5	2	1	4	2	2	2	2	2	#NULL!	1	1	1	1	1	0	5	0	1	1	0	1	0	3	2	1	7	1	6	1	2	1	0	0	0	0	0	0	0	1	0	1	0
392	0	3	32	2	8	2	1	3	2	2	1	2	1	2	0	0	0	1	1	0	2	0	1	0	0	1	0	2	2	1	7	1	6	1	2	1	0	1	0	0	0	0	1	1	0	1	0
393	0	14	35	2	8	2	1	1	1	2	2	2	2	#NULL!	1	1	1	1	0	0	4	1	1	1	1	1	1	6	1	1	7	1	7	1	2	1	1	0	0	0	0	0	0	2	0	0	0
394	0	16	28	1	6	2	1	2	2	2	2	2	2	#NULL!	1	1	1	0	1	0	4	1	1	1	1	0	0	4	1	2	8	1	7	1	2	1	0	1	0	0	0	0	1	2	0	1	0
395	0	2	33	2	3	1	1	3	2	3	2	1	2	#NULL!	1	1	0	1	0	1	4	1	1	0	1	1	0	4	1	5	13	1	7	1	2	1	0	0	0	0	0	0	0	1	0	0	0
396	0	9	30	2	7	2	1	4	2	3	1	2	2	#NULL!	1	0	0	1	1	0	3	0	0	1	0	1	1	3	1	1	9	1	6	1	1	1	0	1	0	0	0	0	0	2	0	0	0
397	0	6	25	2	3	1	1	2	1	1	1	2	2	#NULL!	1	1	1	1	0	0	4	1	1	1	1	1	1	6	2	2	10	1	6	1	2	1	1	0	0	0	1	0	0	3	0	1	0
398	0	8	25	2	4	2	1	3	1	3	1	1	2	#NULL!	0	0	1	0	1	0	2	1	1	1	1	0	1	5	2	2	10	1	7	1	2	0	0	0	0	0	0	1	0	2	0	0	0
399	0	10	20	1	3	1	1	2	2	2	2	2	2	#NULL!	1	0	0	1	1	0	3	0	1	1	0	1	1	4	1	2	10	1	7	1	2	1	1	1	0	0	0	0	1	2	0	0	0
400	0	5	16	2	3	1	1	1	2	1	1	2	2	#NULL!	1	1	1	0	1	0	4	0	1	1	1	0	0	3	1	3	11	1	7	1	3	1	0	0	0	0	0	0	0	1	0	0	0
401	0	14	20	2	4	2	2	#NULL!	2	3	2	2	1	#NULL!	1	0	1	1	0	1	4	1	1	1	1	0	1	5	1	4	12	1	7	1	3	1	0	0	0	1	0	0	1	2	0	1	0
402	0	16	30	2	9	2	1	2	2	1	2	1	2	#NULL!	1	0	1	1	1	0	4	0	1	1	0	0	1	3	1	2	10	1	7	1	2	0	0	0	0	0	1	0	0	1	0	0	0
403	0	2	32	2	7	2	1	4	1	1	1	2	2	#NULL!	1	0	1	1	1	1	5	0	0	1	1	1	1	4	1	2	10	1	6	1	3	1	1	1	0	1	0	0	1	2	0	1	0
404	0	11	30	1	4	2	1	3	1	3	2	1	2	#NULL!	0	1	1	1	1	1	5	0	0	1	1	0	1	3	1	3	11	1	7	1	1	1	1	0	0	0	0	0	0	2	1	0	0
405	0	8	30	2	5	2	1	3	1	3	2	1	2	#NULL!	1	0	1	1	1	0	4	1	1	1	1	1	0	5	1	3	11	1	6	1	1	1	0	0	0	0	0	1	0	2	0	1	0
406	0	8	35	2	8	2	2	#NULL!	1	2	2	1	1	2	1	0	0	1	1	1	4	0	0	1	1	0	0	2	1	4	12	1	6	1	4	1	0	0	0	1	0	0	1	2	0	0	0
407	0	10	35	2	6	2	1	3	2	3	2	2	1	2	0	0	1	1	1	1	4	1	0	1	1	0	1	4	1	2	10	1	5	1	3	1	0	1	0	0	0	0	0	2	0	0	0
408	0	7	30	1	6	2	1	3	1	3	2	2	1	1	1	0	1	1	1	1	5	0	0	1	1	1	1	4	2	5	13	1	6	1	4	1	1	1	0	0	1	1	1	4	0	1	1
409	0	14	25	1	5	2	1	4	2	1	2	2	2	#NULL!	0	1	0	1	1	1	4	1	1	0	0	0	0	2	1	2	10	1	7	1	1	0	0	0	0	0	0	0	0	1	0	0	0
410	0	3	35	2	7	2	2	#NULL!	1	2	1	1	2	#NULL!	1	1	1	0	1	1	5	0	0	0	1	0	1	2	1	5	13	1	8	1	2	1	1	1	0	0	0	0	0	2	0	0	0
411	0	2	21	2	3	1	1	2	2	2	1	2	2	#NULL!	1	0	1	1	0	0	3	0	1	0	0	1	0	2	1	1	9	1	7	1	2	1	0	0	0	0	0	1	0	2	0	0	0
412	0	13	26	2	4	2	1	4	1	3	1	1	2	#NULL!	1	0	1	0	0	0	2	1	1	1	0	0	1	4	1	2	10	1	8	1	3	1	1	0	0	0	0	0	1	3	0	1	0
413	0	9	27	2	6	2	1	3	1	3	2	1	2	#NULL!	0	1	0	1	1	1	4	1	0	1	1	0	1	4	2	4	12	1	7	1	2	1	0	0	0	0	0	0	0	1	0	0	0
414	0	2	27	2	5	2	1	2	2	3	1	1	1	2	0	0	0	0	0	1	1	0	1	1	1	0	1	4	2	5	13	1	7	1	2	1	0	1	0	0	0	0	1	2	0	1	0
415	0	10	27	2	5	2	1	3	2	3	1	1	2	#NULL!	1	1	1	1	1	0	5	0	0	1	1	1	0	3	1	5	13	1	6	1	1	1	0	0	0	0	0	0	0	1	0	0	0
416	0	10	20	1	3	1	1	1	2	1	2	2	2	#NULL!	1	1	1	1	1	0	5	1	1	1	1	1	1	6	2	3	11	1	7	1	1	1	0	0	0	0	1	0	0	2	0	0	0
417	0	14	18	1	3	1	1	2	1	1	1	2	2	#NULL!	0	1	1	0	1	0	3	0	0	1	1	0	0	2	2	2	10	1	7	1	2	1	0	0	0	0	0	0	0	1	0	1	0
418	0	5	24	2	3	1	1	3	1	2	2	2	2	#NULL!	1	0	1	1	1	0	4	0	1	1	1	1	1	5	1	2	10	1	6	1	3	1	0	0	0	1	0	0	1	2	1	1	1
419	0	2	16	2	3	1	2	#NULL!	1	3	2	1	2	#NULL!	1	1	1	0	0	0	3	1	0	1	0	0	0	2	2	4	12	1	8	1	2	1	0	0	0	0	0	0	0	2	0	0	0
420	0	15	16	2	3	1	1	2	2	3	1	2	2	#NULL!	1	1	1	1	1	0	5	1	1	0	1	1	0	4	2	5	13	1	7	1	3	1	0	1	0	0	0	0	0	2	0	1	0
421	0	11	27	2	4	2	2	#NULL!	1	1	2	2	2	#NULL!	1	0	0	1	0	0	2	1	1	1	1	1	0	5	1	2	10	1	6	1	1	1	0	0	0	0	0	0	0	1	0	0	0
422	0	4	28	1	5	2	1	2	2	3	2	1	2	#NULL!	1	0	0	0	1	0	2	0	0	1	0	1	1	3	2	6	14	1	6	1	2	1	0	1	0	0	0	0	0	1	0	0	0
423	0	10	33	2	6	2	2	#NULL!	1	1	2	2	2	#NULL!	0	1	1	1	0	0	3	1	0	1	1	1	0	4	1	6	14	1	8	1	4	1	1	1	0	1	0	0	1	4	0	1	0
424	0	12	28	2	4	2	2	#NULL!	1	2	2	1	2	#NULL!	1	1	1	0	1	0	4	1	1	1	1	0	1	5	2	2	10	1	6	1	1	1	0	0	0	0	0	0	0	1	0	0	0
425	0	14	32	2	7	2	2	#NULL!	1	1	2	2	1	1	0	0	1	1	0	0	2	0	1	1	0	1	1	4	1	6	14	1	8	1	2	1	1	1	0	0	0	0	0	3	0	1	0
426	0	7	36	2	8	2	2	#NULL!	1	1	2	2	2	#NULL!	1	1	1	0	1	0	4	0	1	1	1	1	0	4	1	4	12	1	8	1	2	1	1	0	0	0	0	0	0	2	0	0	0
427	0	2	32	1	6	2	1	3	2	2	1	1	2	#NULL!	0	0	0	1	0	1	2	1	1	1	0	1	1	5	2	5	13	1	6	1	3	1	0	1	0	1	0	1	1	4	1	0	0
428	0	4	35	1	8	2	1	4	2	3	1	1	2	#NULL!	1	1	1	1	1	0	5	1	1	1	1	1	0	5	2	1	8	1	6	1	2	1	0	1	0	0	1	0	0	2	0	0	0
429	0	13	32	2	4	2	1	4	2	3	2	1	2	#NULL!	1	0	1	1	1	1	5	0	0	1	0	0	1	2	1	1	7	1	8	1	2	1	0	0	0	1	0	0	1	2	0	1	0
430	0	6	30	1	9	2	1	3	1	3	2	1	2	#NULL!	1	1	1	1	1	1	6	0	0	1	1	1	0	3	1	1	7	1	6	1	0	1	0	1	0	0	0	1	0	2	0	0	0
433	0	10	30	2	6	2	2	#NULL!	1	1	2	2	2	#NULL!	1	0	1	1	1	0	4	0	1	1	1	1	0	4	2	4	10	0	#NULL!	.	#NULL!	#NULL!	#NULL!	#NULL!	#NULL!	#NULL!	#NULL!	#NULL!	#NULL!	#NULL!	#NULL!	#NULL!	#NULL!
434	0	14	20	2	3	1	2	#NULL!	1	2	2	2	1	2	1	0	0	1	1	1	4	1	0	1	1	0	0	3	1	2	8	1	6	1	2	1	0	1	0	0	0	0	0	2	0	1	0
435	0	14	30	2	4	2	2	#NULL!	1	2	2	2	1	2	1	1	1	1	1	1	6	1	1	1	1	1	1	6	2	3	9	1	5	1	1	1	0	1	0	0	0	0	0	2	0	0	0
436	0	10	35	2	7	2	1	2	1	1	1	2	2	#NULL!	0	0	0	1	1	1	3	1	0	1	1	1	1	5	1	4	10	1	7	1	2	1	0	1	0	0	0	1	0	3	0	0	0
437	0	2	30	1	7	2	1	2	1	2	2	1	2	#NULL!	0	1	0	1	1	1	4	1	1	1	1	1	1	6	1	4	10	1	7	1	2	1	0	0	0	0	0	0	1	2	0	0	0
438	0	4	20	1	3	1	1	5	1	3	2	1	2	#NULL!	0	0	0	1	1	1	3	1	0	1	1	1	1	5	2	2	8	1	7	2	#NULL!	#NULL!	#NULL!	#NULL!	#NULL!	#NULL!	#NULL!	#NULL!	#NULL!	#NULL!	#NULL!	#NULL!	#NULL!
439	0	15	18	2	3	1	1	3	1	2	2	1	2	#NULL!	0	1	0	1	1	1	4	1	1	0	1	0	1	4	2	2	8	1	6	1	3	1	0	0	0	0	0	0	1	2	0	1	0
440	0	8	19	2	3	1	2	#NULL!	1	1	2	2	2	#NULL!	0	0	0	1	1	1	3	0	0	1	0	1	1	3	2	2	8	1	6	1	2	1	1	0	0	0	0	0	0	1	0	1	0
441	0	10	23	2	3	1	1	4	2	2	2	1	2	#NULL!	1	1	1	1	1	1	6	0	0	1	1	0	1	3	1	1	7	1	6	1	1	1	0	0	0	0	0	1	0	2	0	0	0
442	0	16	29	1	4	2	1	3	2	2	2	1	2	#NULL!	1	0	1	1	1	1	5	1	1	1	1	0	1	5	1	4	10	1	6	1	1	1	0	0	0	0	1	0	0	3	1	1	1
443	0	3	30	2	6	2	2	#NULL!	1	2	1	2	2	#NULL!	1	1	1	1	1	1	6	1	1	1	1	0	0	4	2	2	8	1	7	1	1	1	0	0	0	0	0	0	1	2	0	0	0
444	0	12	20	2	3	1	1	4	1	2	2	2	2	#NULL!	1	1	1	1	1	1	6	1	1	1	1	0	0	4	1	4	10	1	6	1	2	0	0	1	0	1	0	0	0	1	0	0	0
445	0	2	30	2	7	2	1	3	2	2	2	1	2	#NULL!	0	0	0	1	1	1	3	1	0	1	1	1	0	4	1	5	11	1	6	1	2	1	1	0	0	0	0	0	0	2	0	1	0
446	0	4	38	2	9	2	1	2	1	1	2	2	1	2	1	1	1	1	1	1	6	1	1	0	1	0	0	3	2	3	9	1	6	1	2	1	0	0	0	0	0	0	0	1	0	0	0
448	0	6	30	2	6	2	1	3	1	1	2	2	2	#NULL!	0	1	0	0	0	1	2	1	0	1	1	1	0	4	1	2	8	1	8	1	1	1	0	1	0	0	0	0	0	2	0	0	0
449	0	9	32	2	7	2	1	3	1	2	2	2	1	2	1	1	1	1	0	1	5	1	1	1	1	1	1	6	2	5	11	1	6	1	2	0	1	1	0	0	0	0	0	2	0	0	0
450	0	10	37	2	7	2	2	#NULL!	1	1	2	2	2	#NULL!	0	1	0	1	1	1	4	1	0	1	1	0	1	4	1	2	8	1	8	1	2	1	1	0	0	0	0	0	1	4	1	1	1
451	0	12	32	2	7	2	2	#NULL!	1	2	2	2	1	1	1	1	1	1	1	1	6	1	0	1	1	1	0	4	2	2	8	1	6	1	1	1	0	1	0	0	0	0	0	2	0	0	0
452	0	5	39	2	8	2	1	4	2	2	2	2	2	#NULL!	0	0	0	1	1	1	3	1	0	0	1	0	0	2	2	3	9	1	7	1	2	1	0	1	0	0	1	0	0	2	0	1	0
453	0	14	22	2	4	2	1	3	1	2	2	1	2	#NULL!	1	1	0	1	1	1	5	0	1	1	1	1	0	4	2	1	7	1	6	1	1	1	0	0	0	0	0	0	1	2	0	1	0
454	0	2	26	2	5	2	1	2	1	1	2	2	1	2	0	0	0	1	1	1	3	1	0	1	1	0	1	4	1	4	10	1	6	1	3	1	0	0	0	0	0	0	0	1	0	1	0
455	0	4	25	2	4	2	1	4	1	2	1	2	2	#NULL!	1	1	0	1	1	1	5	1	1	1	1	1	1	6	1	3	9	1	6	1	2	1	0	0	0	0	0	0	1	2	0	0	0
456	0	11	30	2	3	1	1	5	1	1	2	1	1	2	1	1	0	1	1	1	5	1	0	1	1	1	1	5	2	1	7	1	7	1	2	1	0	0	1	0	1	0	1	2	1	1	1
456	0	6	27	2	4	2	1	3	1	1	2	2	2	#NULL!	0	0	1	0	1	0	2	0	0	0	1	1	0	2	2	1	7	1	7	1	1	1	0	0	0	0	0	0	0	1	0	0	0
457	0	10	28	2	4	2	1	3	1	2	2	2	1	1	1	1	1	1	1	1	6	1	1	1	1	0	0	4	2	5	11	1	7	1	3	1	0	1	0	0	0	0	1	2	0	0	0
458	0	12	27	2	5	2	2	#NULL!	1	1	2	2	2	#NULL!	1	0	1	1	1	1	5	1	0	0	1	0	1	3	2	4	10	1	7	1	2	1	0	0	0	0	0	1	0	2	0	1	0
459	0	7	28	1	3	1	1	4	2	2	2	2	2	#NULL!	0	0	0	1	1	1	3	1	1	1	1	1	1	6	2	2	8	1	6	1	1	1	0	0	0	0	1	0	0	1	0	0	0
460	0	16	27	2	5	2	2	#NULL!	1	2	1	2	2	#NULL!	0	1	0	1	1	1	4	1	1	0	1	0	0	3	2	4	10	1	6	1	3	1	0	0	0	1	0	0	1	2	0	1	0
461	0	2	20	2	4	2	1	3	1	2	2	1	2	#NULL!	0	0	0	1	0	1	2	1	0	0	1	1	0	3	2	1	7	1	7	1	1	0	0	1	0	0	0	1	0	2	0	0	0
462	0	4	30	2	8	2	1	2	2	1	2	2	2	#NULL!	1	0	1	1	1	1	5	0	0	1	1	1	1	4	1	2	8	1	7	1	1	1	0	1	0	0	0	0	0	2	0	0	0
463	0	6	25	2	5	2	1	4	2	2	1	2	2	#NULL!	0	0	0	1	0	1	2	1	1	0	0	0	0	2	1	5	11	1	7	1	3	1	0	0	0	0	0	0	0	1	0	1	0
464	0	13	20	1	5	2	1	3	1	1	2	2	2	#NULL!	0	1	0	1	0	1	3	1	0	1	0	0	1	3	2	1	7	1	7	1	1	1	0	0	0	1	0	0	1	2	0	0	0
465	0	10	20	2	3	1	1	3	1	2	2	2	2	#NULL!	0	0	0	1	1	1	3	0	0	0	0	1	0	1	1	1	7	1	7	1	2	0	0	1	0	0	1	0	0	2	0	0	0
466	0	12	20	2	3	1	2	#NULL!	1	3	2	2	2	#NULL!	0	0	0	0	0	0	0	1	1	1	0	0	1	4	1	2	8	1	6	1	3	1	1	0	0	0	0	0	1	2	0	1	0
467	0	10	30	2	6	2	2	#NULL!	1	2	2	2	1	1	1	1	1	1	0	1	5	1	1	1	0	0	1	4	1	2	8	1	7	1	1	1	0	0	0	0	0	0	0	1	0	0	0
468	0	16	22	2	4	2	1	4	1	1	2	2	2	#NULL!	1	1	1	1	1	1	6	1	0	1	1	1	1	5	1	4	10	1	6	1	2	1	0	0	0	0	0	0	0	1	0	0	0
469	0	2	22	2	3	1	2	#NULL!	2	2	2	2	2	#NULL!	1	0	0	1	1	1	4	1	0	1	1	1	0	4	2	2	8	1	6	1	2	1	0	1	0	0	1	0	1	2	1	1	1
470	0	4	28	2	7	2	1	1	1	3	2	2	2	#NULL!	1	1	1	1	1	1	6	1	1	1	1	1	1	6	1	4	10	1	6	1	2	1	1	1	0	0	0	0	0	2	0	0	0
471	0	6	28	2	3	1	2	#NULL!	1	2	2	2	1	2	0	0	1	0	1	1	3	0	1	1	1	1	1	5	1	4	10	1	6	1	2	1	0	1	0	0	0	0	0	2	0	0	0
472	0	15	24	2	4	2	1	3	1	2	2	2	2	#NULL!	1	1	0	1	1	0	4	1	1	1	1	0	1	5	1	4	10	0	#NULL!		#NULL!	#NULL!	#NULL!	#NULL!	#NULL!	#NULL!	#NULL!	#NULL!	#NULL!	#NULL!	#NULL!	#NULL!	#NULL!
473	0	10	24	2	4	2	1	2	1	2	2	1	2	#NULL!	0	0	1	1	1	0	3	0	1	0	1	1	0	3	2	4	10	1	6	1	2	1	0	0	0	0	0	0	0	1	0	0	0
474	0	12	20	1	3	1	1	3	1	1	2	2	1	2	1	1	0	0	1	0	3	1	1	1	0	1	1	5	1	5	11	1	7	1	3	1	0	0	0	0	1	0	0	1	0	1	0
475	0	12	24	1	3	1	1	4	1	2	1	2	2	#NULL!	0	1	0	1	1	0	3	1	1	1	1	1	0	5	1	4	10	1	6	1	2	1	0	1	0	0	0	0	1	2	0	0	0
476	0	16	22	2	4	2	1	1	2	1	2	2	2	#NULL!	1	1	1	1	0	0	4	1	1	1	1	0	0	4	2	3	9	1	6	1	4	1	1	0	0	0	0	0	0	2	0	1	0
477	0	2	40	2	9	2	2	#NULL!	2	3	2	2	2	#NULL!	1	1	1	1	1	0	5	1	1	0	1	0	1	4	2	5	11	1	8	1	1	1	1	1	0	0	0	0	1	2	0	0	0
478	0	4	26	1	4	2	1	2	2	3	1	2	1	2	1	1	1	1	1	1	6	1	0	1	1	1	1	5	1	3	9	1	9	1	3	0	0	1	0	0	0	0	1	2	0	1	0
479	0	6	22	2	3	1	1	2	1	3	1	2	2	#NULL!	1	1	1	1	1	0	5	1	1	0	1	0	0	3	2	3	9	1	8	1	2	1	0	0	0	0	0	0	0	1	0	0	0
480	0	8	24	1	6	2	1	3	2	2	2	1	2	#NULL!	0	0	0	1	1	0	2	1	0	1	1	1	1	5	2	5	12	1	5	1	2	1	0	0	0	0	0	0	0	1	0	0	0
481	0	10	23	2	3	1	2	#NULL!	1	2	2	2	2	#NULL!	1	1	1	1	1	0	5	1	1	1	1	1	0	5	1	3	10	1	9	2	#NULL!	#NULL!	#NULL!	#NULL!	#NULL!	#NULL!	#NULL!	#NULL!	#NULL!	#NULL!	#NULL!	#NULL!	#NULL!
482	0	12	24	2	4	2	2	#NULL!	1	2	1	1	2	#NULL!	1	0	1	1	1	1	5	1	1	1	1	1	0	5	1	5	12	1	6	1	1	0	0	1	0	0	0	0	0	2	0	0	0
483	0	14	20	1	3	1	1	3	2	2	2	1	2	#NULL!	0	1	0	1	0	0	2	1	0	0	1	1	1	4	2	3	10	1	5	1	2	1	1	0	0	0	0	0	0	1	0	1	0
484	0	16	30	2	7	2	2	#NULL!	1	3	2	1	2	#NULL!	1	0	1	1	1	1	5	0	1	1	1	0	1	4	1	5	12	0	#NULL!		#NULL!	#NULL!	#NULL!	#NULL!	#NULL!	#NULL!	#NULL!	#NULL!	#NULL!	#NULL!	#NULL!	#NULL!	#NULL!
485	0	2	26	2	4	2	1	1	1	3	2	2	2	#NULL!	0	0	0	1	1	1	3	1	0	1	0	1	1	4	1	2	10	1	6	1	2	1	0	1	0	0	0	0	0	2	0	0	0
486	0	4	25	2	5	2	2	#NULL!	2	2	2	2	1	2	1	0	1	1	1	1	5	0	1	1	1	1	0	4	1	5	13	1	4	1	3	1	0	0	0	0	0	0	0	2	0	1	0
487	0	6	28	2	6	2	1	1	1	2	1	2	2	#NULL!	1	0	1	1	1	1	5	0	1	1	1	0	1	4	1	6	13	0	#NULL!		#NULL!	#NULL!	#NULL!	#NULL!	#NULL!	#NULL!	#NULL!	#NULL!	#NULL!	#NULL!	#NULL!	#NULL!	#NULL!
488	0	8	20	2	3	1	1	3	1	2	2	2	2	#NULL!	0	1	0	0	0	1	2	1	1	1	0	0	1	4	2	5	13	1	6	1	2	0	0	1	0	0	0	0	0	1	0	0	0
489	0	10	26	2	4	2	1	4	1	2	2	1	2	#NULL!	0	1	1	1	1	1	5	0	0	1	1	1	1	4	1	4	11	1	4	1	3	0	1	0	1	0	0	0	0	2	0	0	0
490	0	12	25	2	5	2	1	2	1	1	2	2	2	#NULL!	1	0	1	1	1	0	4	0	1	1	1	0	1	4	1	3	11	1	6	1	2	1	0	0	0	0	0	0	0	1	0	0	0
491	0	16	25	2	6	2	1	4	2	3	2	1	2	#NULL!	1	0	0	1	0	1	3	1	0	0	1	1	0	3	2	4	12	0	#NULL!		#NULL!	#NULL!	#NULL!	#NULL!	#NULL!	#NULL!	#NULL!	#NULL!	#NULL!	#NULL!	#NULL!	#NULL!	#NULL!
492	0	16	25	2	6	2	2	#NULL!	2	3	2	2	1	2	1	1	1	1	1	1	6	0	1	1	1	1	0	4	1	3	10	0	#NULL!		#NULL!	#NULL!	#NULL!	#NULL!	#NULL!	#NULL!	#NULL!	#NULL!	#NULL!	#NULL!	#NULL!	#NULL!	#NULL!
493	0	2	40	1	9	2	1	3	1	2	2	2	2	#NULL!	0	0	0	1	1	1	3	1	0	1	0	1	1	4	1	2	9	1	5	1	2	1	0	1	0	0	0	0	1	2	0	0	0
494	0	4	26	2	5	2	1	2	2	2	2	1	1	2	1	0	1	1	1	1	5	0	1	1	1	1	0	4	2	5	12	1	9	2	#NULL!	#NULL!	#NULL!	#NULL!	#NULL!	#NULL!	#NULL!	#NULL!	#NULL!	#NULL!	#NULL!	#NULL!	#NULL!
495	0	6	18	2	3	1	1	1	2	3	1	2	1	1	0	1	0	1	1	1	4	1	0	1	1	0	1	4	1	6	13	0	#NULL!		#NULL!	#NULL!	#NULL!	#NULL!	#NULL!	#NULL!	#NULL!	#NULL!	#NULL!	#NULL!	#NULL!	#NULL!	#NULL!
496	0	8	25	2	3	1	1	2	1	1	2	2	2	#NULL!	1	1	0	0	0	1	3	0	1	1	0	0	1	3	1	3	10	1	5	1	2	1	0	1	0	0	0	0	0	1	0	0	0
497	0	10	36	2	6	2	1	2	2	3	1	1	2	#NULL!	0	0	1	1	1	1	4	1	0	1	1	1	1	5	1	5	13	1	9	2	#NULL!	#NULL!	#NULL!	#NULL!	#NULL!	#NULL!	#NULL!	#NULL!	#NULL!	#NULL!	#NULL!	#NULL!	#NULL!
498	0	12	30	2	6	2	2	#NULL!	1	1	2	2	2	#NULL!	1	0	0	1	1	0	3	0	0	1	1	1	1	4	1	2	9	0	#NULL!		#NULL!	#NULL!	#NULL!	#NULL!	#NULL!	#NULL!	#NULL!	#NULL!	#NULL!	#NULL!	#NULL!	#NULL!	#NULL!
499	0	14	32	1	8	2	1	1	1	2	1	2	2	#NULL!	0	0	0	1	1	1	3	1	1	1	1	1	0	5	1	3	10	1	5	1	2	1	0	1	0	0	0	0	1	2	0	0	0
500	0	16	30	1	5	2	1	3	2	3	1	2	2	#NULL!	1	1	1	1	1	1	6	0	1	1	1	1	1	5	1	4	12	1	9	2	#NULL!	#NULL!	#NULL!	#NULL!	#NULL!	#NULL!	#NULL!	#NULL!	#NULL!	#NULL!	#NULL!	#NULL!	#NULL!
501	0	2	25	2	3	1	1	3	1	2	1	1	2	#NULL!	0	0	0	1	1	1	3	1	0	1	0	1	1	4	2	5	13	1	6	1	1	1	0	0	0	0	0	1	0	2	0	1	0
502	0	4	35	2	8	2	1	2	2	2	2	2	2	#NULL!	1	1	1	1	1	1	6	0	1	1	1	1	0	4	1	5	12	1	5	1	2	1	0	1	0	0	0	0	1	2	0	0	0
503	0	6	21	1	4	2	2	#NULL!	2	3	2	2	2	#NULL!	1	0	1	1	1	1	5	0	1	1	1	0	1	4	1	3	10	1	9	2	#NULL!	#NULL!	#NULL!	#NULL!	#NULL!	#NULL!	#NULL!	#NULL!	#NULL!	#NULL!	#NULL!	#NULL!	#NULL!
504	0	8	32	1	6	2	1	3	1	2	2	2	1	2	0	0	0	0	0	1	1	1	1	1	0	0	1	4	1	3	10	0	#NULL!		#NULL!	#NULL!	#NULL!	#NULL!	#NULL!	#NULL!	#NULL!	#NULL!	#NULL!	#NULL!	#NULL!	#NULL!	#NULL!
505	0	10	20	2	4	2	1	1	1	1	2	2	2	#NULL!	0	0	1	1	1	1	4	0	0	0	1	0	0	1	1	2	10	1	6	1	1	1	0	1	0	0	0	0	0	2	0	0	0
506	0	12	24	2	4	2	1	1	1	1	2	2	2	#NULL!	1	0	0	1	1	0	3	1	0	0	1	1	0	3	1	3	10	1	10	1	1	0	0	0	0	0	0	0	0	1	0	1	0
507	0	14	23	1	3	1	1	2	2	3	2	2	2	#NULL!	1	0	0	0	1	1	3	0	1	0	0	1	0	2	2	3	9	1	9	1	2	0	0	0	0	0	0	1	1	2	0	0	0
508	0	16	20	1	3	1	1	1	2	2	2	2	2	#NULL!	1	1	0	0	0	1	3	0	1	1	0	0	1	3	2	3	9	1	6	1	2	0	0	1	0	1	0	0	1	2	0	0	0
509	0	2	26	2	5	2	2	#NULL!	1	1	1	1	2	#NULL!	0	0	1	1	1	1	4	1	1	0	1	0	0	3	1	3	9	1	7	1	1	1	0	0	0	0	1	0	0	2	0	1	0
510	0	4	26	2	5	2	1	2	1	2	1	1	2	#NULL!	1	1	0	1	1	0	4	0	0	1	1	1	0	3	1	5	11	1	6	1	3	0	0	0	0	0	0	1	0	1	0	0	0
511	0	6	22	2	3	1	1	4	1	1	2	2	2	#NULL!	0	0	0	1	0	1	2	1	1	0	0	1	0	3	2	5	11	1	6	1	3	1	1	1	0	1	0	1	1	4	1	1	1
512	0	8	28	1	3	2	1	2	2	2	2	1	2	#NULL!	0	1	1	1	1	1	5	0	1	1	1	1	1	5	2	2	9	1	6	1	3	1	0	0	0	0	0	0	0	2	0	0	0
513	0	10	25	2	4	2	1	3	2	3	2	1	2	#NULL!	0	0	0	1	1	1	3	1	0	1	0	1	1	4	1	5	11	1	7	1	3	1	0	0	1	1	0	0	1	2	0	0	0
514	0	12	30	2	8	2	2	#NULL!	2	3	1	2	2	#NULL!	1	0	1	1	1	1	5	0	1	1	1	1	0	4	2	4	10	1	7	1	3	1	0	0	0	0	0	1	0	2	0	0	0
515	0	14	41	2	8	2	1	1	1	3	2	1	2	#NULL!	1	0	1	1	1	1	5	0	1	1	1	0	1	4	2	5	11	1	6	1	1	1	0	0	0	0	1	0	0	1	0	0	0
516	0	16	20	2	4	2	1	1	1	3	2	2	1	2	1	1	0	0	0	1	3	0	1	1	0	0	1	3	2	4	10	1	7	1	3	1	0	0	0	0	0	1	1	2	0	0	0
517	0	2	27	1	4	2	2	#NULL!	2	2	2	2	2	#NULL!	1	1	1	1	1	1	6	0	1	0	1	0	0	2	2	1	8	1	7	1	2	1	0	0	0	0	1	0	0	2	0	1	0
518	0	4	25	1	4	2	1	2	1	2	2	2	2	#NULL!	1	1	1	1	1	0	5	1	1	1	1	1	1	6	1	2	9	1	8	1	3	0	0	1	0	0	0	0	1	1	0	0	0
519	0	6	28	1	4	2	2	#NULL!	1	3	2	2	2	#NULL!	0	0	0	1	1	1	3	0	1	1	1	1	0	4	2	5	12	1	8	1	2	0	0	0	0	0	0	1	0	2	0	1	0
520	0	8	39	2	9	2	2	#NULL!	1	3	2	1	2	#NULL!	0	1	0	1	1	0	3	1	0	1	1	0	1	4	1	4	11	1	6	1	2	1	1	1	0	0	0	0	0	2	0	0	0
522	0	10	22	1	4	2	1	1	2	3	2	2	1	2	1	1	0	1	0	0	3	1	1	0	0	1	0	3	2	3	10	1	7	1	2	1	0	0	0	0	0	0	0	1	0	1	0
523	0	12	26	2	5	2	1	1	1	2	2	1	1	1	0	0	1	1	1	1	4	0	1	1	1	1	0	4	2	3	10	0	#NULL!		#NULL!	#NULL!	#NULL!	#NULL!	#NULL!	#NULL!	#NULL!	#NULL!	#NULL!	#NULL!	#NULL!	#NULL!	#NULL!
524	0	14	33	2	7	2	1	2	2	1	1	2	1	2	1	1	1	1	0	1	5	1	0	1	1	0	1	4	1	2	9	0	#NULL!		#NULL!	#NULL!	#NULL!	#NULL!	#NULL!	#NULL!	#NULL!	#NULL!	#NULL!	#NULL!	#NULL!	#NULL!	#NULL!
526	0	16	32	2	7	2	2	#NULL!	1	1	2	2	2	#NULL!	1	0	1	1	1	1	5	0	1	1	1	1	1	5	1	4	11	0	#NULL!		#NULL!	#NULL!	#NULL!	#NULL!	#NULL!	#NULL!	#NULL!	#NULL!	#NULL!	#NULL!	#NULL!	#NULL!	#NULL!
527	0	4	32	2	7	2	2	#NULL!	1	1	2	2	2	#NULL!	0	0	0	1	1	1	3	1	0	1	0	1	1	4	2	4	11	1	6	2	#NULL!	#NULL!	#NULL!	#NULL!	#NULL!	#NULL!	#NULL!	#NULL!	#NULL!	#NULL!	#NULL!	#NULL!	#NULL!
527	0	2	24	2	5	2	1	3	1	1	2	2	1	2	1	1	1	1	1	1	6	1	1	1	1	1	0	5	1	4	11	1	6	2	#NULL!	#NULL!	#NULL!	#NULL!	#NULL!	#NULL!	#NULL!	#NULL!	#NULL!	#NULL!	#NULL!	#NULL!	#NULL!
528	0	6	30	2	6	2	1	1	1	1	2	2	2	#NULL!	1	1	1	1	1	1	6	0	1	0	1	0	1	3	1	5	12	1	7	1	1	1	0	0	0	0	0	0	0	1	0	0	0
529	0	8	29	1	8	2	1	1	2	1	2	2	2	#NULL!	1	1	0	0	0	1	3	1	1	1	0	0	1	4	1	3	10	1	6	1	1	1	0	0	0	0	0	0	1	2	0	1	0
531	0	10	22	2	3	1	1	2	1	1	2	2	2	#NULL!	0	0	1	1	1	1	4	0	0	0	1	0	0	1	1	2	9	1	8	1	3	1	1	0	0	0	0	0	0	1	0	1	0
532	0	12	25	2	3	2	2	#NULL!	1	1	2	2	2	#NULL!	1	0	1	1	1	0	4	1	0	1	1	0	1	4	1	3	10	1	8	1	3	1	1	0	0	0	0	0	1	2	0	0	0
533	0	14	20	1	3	1	1	4	2	3	2	2	2	#NULL!	0	1	0	1	1	1	4	0	1	1	0	1	0	3	2	5	12	1	6	1	2	1	0	0	0	0	0	0	0	1	0	0	0
534	0	16	38	1	11	2	1	2	1	2	2	1	2	#NULL!	0	0	0	1	1	1	3	1	1	1	1	0	1	5	2	4	10	1	8	1	3	1	0	1	0	0	0	1	1	3	0	0	0
535	0	2	25	2	6	2	1	2	2	3	2	2	2	#NULL!	1	0	1	1	1	1	5	1	1	1	0	1	1	5	1	2	8	1	7	1	3	1	1	0	0	0	0	0	0	2	1	1	1
536	0	4	30	1	8	2	2	#NULL!	1	3	2	2	2	#NULL!	1	1	1	1	1	1	6	0	1	1	1	1	0	4	2	3	10	0	#NULL!		#NULL!	#NULL!	#NULL!	#NULL!	#NULL!	#NULL!	#NULL!	#NULL!	#NULL!	#NULL!	#NULL!	#NULL!	#NULL!
537	0	6	32	2	7	2	1	4	2	3	1	1	2	#NULL!	1	0	1	1	1	1	5	1	1	0	1	0	0	3	1	5	12	1	7	1	3	1	0	1	0	0	0	0	1	2	0	0	0
538	0	8	35	2	7	2	1	2	1	1	2	2	2	#NULL!	0	0	0	0	0	1	1	0	1	1	0	0	1	3	2	2	9	1	7	1	3	1	0	1	0	0	0	0	1	2	0	0	0
539	0	10	35	1	6	2	1	6	2	1	2	2	1	2	1	1	1	1	1	1	6	1	1	0	1	1	0	4	1	2	8	1	6	1	4	1	0	0	0	0	0	0	1	2	0	1	0
540	0	12	35	1	7	2	1	4	2	3	1	2	2	#NULL!	1	0	0	1	1	0	3	0	0	1	1	0	1	3	2	2	9	0	#NULL!		#NULL!	#NULL!	#NULL!	#NULL!	#NULL!	#NULL!	#NULL!	#NULL!	#NULL!	#NULL!	#NULL!	#NULL!	#NULL!
541	0	14	25	1	7	2	2	#NULL!	2	3	1	2	2	#NULL!	0	0	0	1	1	1	3	1	1	1	1	1	0	5	2	5	12	1	5	1	3	1	0	0	0	0	0	0	0	1	0	0	0
542	0	16	20	1	3	1	1	3	2	3	1	2	2	#NULL!	1	0	1	1	1	1	5	0	1	1	1	1	1	5	2	1	8	1	7	1	3	1	0	0	0	0	0	0	1	2	0	1	0
543	0	2	30	2	7	2	2	#NULL!	1	2	1	2	2	#NULL!	1	1	1	1	1	1	6	1	1	0	0	1	1	4	2	2	8	0	#NULL!		#NULL!	#NULL!	#NULL!	#NULL!	#NULL!	#NULL!	#NULL!	#NULL!	#NULL!	#NULL!	#NULL!	#NULL!	#NULL!
544	0	4	30	2	4	2	1	2	1	1	2	2	2	#NULL!	1	0	1	1	1	1	5	0	1	1	1	1	0	4	1	3	10	1	7	1	1	1	1	1	0	1	0	0	1	4	1	0	0
545	0	6	23	2	5	2	1	2	1	2	2	2	2	#NULL!	1	0	1	1	0	0	3	1	1	1	1	0	1	5	2	2	9	0	#NULL!		#NULL!	#NULL!	#NULL!	#NULL!	#NULL!	#NULL!	#NULL!	#NULL!	#NULL!	#NULL!	#NULL!	#NULL!	#NULL!
546	0	8	29	2	6	2	1	2	2	1	2	2	2	#NULL!	1	1	0	0	0	1	3	0	1	0	0	0	1	2	2	3	10	1	6	1	2	1	0	1	0	0	0	0	1	2	0	0	0
547	0	10	27	1	6	2	1	4	2	2	2	2	1	1	0	0	1	1	1	1	4	1	0	1	1	0	0	3	2	2	8	1	7	1	1	1	0	0	0	0	0	1	0	2	0	1	0
548	0	12	22	2	3	1	1	4	2	3	2	2	2	#NULL!	1	0	0	1	1	0	3	0	0	1	1	1	1	4	2	2	9	1	7	1	2	1	0	1	0	1	0	0	1	2	0	1	0
549	0	14	35	2	7	2	2	#NULL!	1	1	2	2	2	#NULL!	1	1	1	1	0	0	4	1	1	0	0	1	1	4	1	4	11	1	6	1	3	1	0	0	0	0	0	0	1	1	0	0	0
550	0	16	32	2	7	2	2	#NULL!	2	1	2	2	1	2	1	1	1	1	1	1	6	1	1	0	0	0	0	2	2	1	8	1	7	1	2	1	1	0	0	0	0	1	0	2	0	1	0
551	0	2	28	2	7	2	1	5	1	2	2	2	1	2	0	0	0	1	1	1	3	1	1	1	1	1	1	6	2	4	11	1	7	1	1	1	0	1	0	0	0	0	0	2	0	0	0
553	0	4	20	2	4	2	1	2	2	2	1	2	2	#NULL!	0	1	0	1	0	1	3	1	1	1	1	1	0	5	1	3	10	1	6	1	1	1	0	0	0	0	0	0	0	1	0	1	0
554	0	6	25	2	4	2	1	2	2	2	1	2	2	#NULL!	0	0	1	0	0	0	1	0	0	1	0	0	0	1	2	3	10	1	7	1	1	1	1	0	0	0	0	0	0	2	0	0	0
555	0	8	23	2	7	2	2	#NULL!	1	1	2	2	2	#NULL!	1	1	1	1	0	0	4	1	1	1	1	1	0	5	1	3	9	0	#NULL!		#NULL!	#NULL!	#NULL!	#NULL!	#NULL!	#NULL!	#NULL!	#NULL!	#NULL!	#NULL!	#NULL!	#NULL!	#NULL!
556	0	10	27	2	4	2	1	3	2	3	1	1	2	#NULL!	1	1	1	1	0	1	5	0	0	1	1	1	1	4	1	4	10	1	7	1	2	1	0	0	0	0	0	0	0	1	0	1	0
557	0	12	20	2	4	2	1	2	1	1	2	2	2	#NULL!	1	0	1	1	1	1	5	1	0	1	0	0	1	3	2	5	12	1	6	1	2	1	0	1	0	0	0	0	1	4	1	0	0
558	0	14	29	1	6	2	1	1	1	1	2	2	2	#NULL!	1	1	1	1	1	1	6	1	1	0	1	0	0	3	1	5	12	1	7	1	2	1	0	0	0	0	0	0	0	1	0	0	0
559	0	16	23	2	4	2	1	1	1	1	2	2	2	#NULL!	1	1	1	1	1	0	5	1	0	1	1	1	0	4	1	4	11	1	6	1	2	1	0	1	0	0	0	0	0	2	0	0	0
560	0	2	27	2	5	2	2	#NULL!	1	2	2	1	2	#NULL!	1	1	1	1	0	1	5	1	1	0	1	0	1	4	1	3	10	1	9	1	2	1	0	0	0	0	1	1	0	2	0	1	0
561	0	4	27	2	5	2	1	2	2	3	1	1	1	2	1	0	1	0	1	0	3	0	0	1	1	1	1	4	2	6	12	1	11	1	1	1	1	0	0	0	0	0	0	2	0	0	0
562	0	6	20	2	4	2	1	4	2	3	1	1	1	2	1	1	0	0	0	0	2	0	1	0	1	0	1	3	1	5	12	1	5	1	2	1	0	1	0	0	0	0	1	2	0	0	0
563	0	8	30	2	8	2	2	#NULL!	1	1	2	2	2	#NULL!	1	0	1	0	0	0	2	1	1	1	0	1	0	4	2	3	10	1	6	1	2	1	0	0	0	0	0	0	0	1	0	1	0
564	0	10	35	1	9	2	1	3	2	1	2	1	2	#NULL!	1	1	1	1	0	0	4	1	1	1	1	0	1	5	2	3	10	1	6	1	3	1	0	1	0	0	0	0	0	2	0	0	0
565	0	12	25	2	7	2	1	2	2	2	1	2	1	2	1	1	1	0	0	0	3	1	1	1	1	1	1	6	1	5	12	1	7	1	2	1	1	0	0	0	0	0	0	2	0	1	0
566	0	14	32	2	6	2	1	1	1	1	2	1	2	#NULL!	0	1	1	1	0	1	4	1	1	1	1	0	1	5	1	4	11	1	8	1	2	1	1	0	0	0	0	0	0	1	0	0	0
567	0	16	32	2	4	2	1	2	2	2	2	1	2	#NULL!	1	0	1	0	0	0	2	1	1	1	0	0	1	4	1	2	9	0	#NULL!		#NULL!	#NULL!	#NULL!	#NULL!	#NULL!	#NULL!	#NULL!	#NULL!	#NULL!	#NULL!	#NULL!	#NULL!	#NULL!
569	0	2	26	2	6	2	2	#NULL!	2	2	1	1	2	#NULL!	1	0	1	0	0	0	2	1	1	1	0	0	0	3	1	2	9	1	6	1	2	1	0	1	0	0	0	0	1	2	0	0	0
570	0	6	29	2	6	2	1	2	1	2	2	1	2	#NULL!	1	1	1	0	0	0	3	0	0	1	0	1	1	3	1	1	8	1	6	1	3	1	1	0	0	0	0	0	0	2	1	1	1
570	0	4	28	2	8	2	1	1	1	3	2	2	2	#NULL!	1	0	1	0	0	0	2	1	1	1	0	1	1	5	2	1	8	1	6	1	2	0	0	0	0	0	0	0	0	1	0	1	0
571	0	8	19	2	3	1	2	#NULL!	2	2	1	2	1	2	1	1	1	0	0	0	3	0	0	1	0	0	0	1	2	4	11	1	6	1	3	1	0	1	0	0	0	0	0	1	0	0	0
572	0	10	25	1	8	2	1	2	1	2	2	2	2	#NULL!	0	1	1	0	1	0	3	1	1	1	1	1	1	6	1	2	9	1	6	1	2	1	0	0	0	0	0	0	0	2	0	0	0
573	0	12	29	2	7	2	1	1	1	2	2	2	2	#NULL!	1	0	1	1	0	0	3	0	0	1	0	1	0	2	2	2	9	1	7	1	2	1	0	1	0	0	0	0	0	1	0	0	0
574	0	14	27	2	5	2	1	1	1	2	2	2	2	#NULL!	0	1	1	0	0	0	2	1	0	1	0	0	1	3	2	1	8	1	6	1	2	1	0	0	0	0	0	0	1	2	1	1	1
576	0	16	28	2	6	2	1	2	2	2	1	1	2	#NULL!	1	0	1	0	0	0	2	0	1	1	0	1	1	4	1	4	11	1	6	1	3	0	0	1	0	0	0	1	0	2	0	0	0
577	0	2	35	2	7	2	1	2	1	2	2	2	1	2	1	1	1	1	0	1	5	1	1	0	1	1	1	5	1	3	10	1	9	1	2	0	1	0	0	0	0	0	0	2	0	0	0
578	0	4	30	2	6	2	2	#NULL!	1	2	2	2	1	2	1	0	1	0	0	0	2	0	1	1	0	0	0	2	1	3	10	1	7	1	1	1	0	0	0	1	0	0	1	2	0	1	0
579	0	6	27	1	6	2	2	#NULL!	1	1	2	2	2	#NULL!	1	1	1	0	0	0	3	1	1	1	1	1	1	6	2	4	11	1	6	1	1	1	0	0	0	0	0	0	0	1	0	1	0
580	0	8	29	2	6	2	1	2	2	2	2	1	2	#NULL!	1	0	1	0	0	0	2	1	0	1	1	1	1	5	1	5	12	1	6	1	1	1	0	0	0	0	0	1	0	2	0	0	0
581	0	10	32	2	6	2	1	2	1	2	2	2	2	#NULL!	1	0	0	1	1	1	4	0	1	1	1	1	0	4	1	5	12	1	6	1	1	1	1	0	0	1	0	0	1	2	0	1	0
582	0	12	25	2	9	2	2	#NULL!	1	2	2	2	2	#NULL!	0	1	1	0	0	0	2	0	0	1	0	0	1	2	1	2	9	1	6	1	2	1	0	1	0	0	0	0	0	2	0	0	0
583	0	14	27	1	6	2	1	2	1	3	2	2	2	#NULL!	1	1	1	0	1	0	4	1	1	1	0	1	0	4	1	4	11	1	7	1	3	0	0	0	0	0	0	1	0	2	0	0	0
584	0	16	40	2	11	2	1	2	2	3	1	2	2	#NULL!	1	1	1	1	0	0	4	1	1	1	1	1	1	6	2	5	12	1	7	1	2	1	0	0	0	1	0	0	1	2	0	1	0
585	0	2	35	2	8	2	1	2	1	2	1	2	1	1	1	0	1	0	0	0	2	0	1	0	1	0	0	2	1	4	11	1	8	1	3	1	0	1	0	0	0	0	0	2	0	0	0
586	0	4	26	2	4	2	1	4	1	2	2	2	2	#NULL!	0	1	1	0	0	0	2	1	0	1	1	1	0	4	2	5	12	1	6	1	1	1	1	0	0	0	0	0	0	1	0	1	0
587	0	6	28	2	7	2	1	2	1	2	2	2	2	#NULL!	1	0	1	1	1	1	5	1	1	1	1	1	0	5	1	5	12	1	6	1	2	1	0	1	0	0	0	0	0	2	0	0	0
588	0	8	32	1	8	2	1	1	2	2	2	2	2	#NULL!	0	1	1	1	0	0	3	0	0	1	1	1	1	4	2	1	8	1	4	1	2	1	0	1	0	0	0	1	0	2	0	1	0
589	0	10	28	1	5	2	1	2	2	3	1	1	2	#NULL!	0	1	1	0	0	0	2	1	1	0	1	0	1	4	1	5	12	1	7	1	2	1	0	0	0	0	0	0	0	1	0	0	0
590	0	12	20	2	3	1	2	#NULL!	1	2	2	1	2	#NULL!	0	0	1	0	0	0	1	0	1	1	0	1	0	3	2	1	8	0	#NULL!		#NULL!	#NULL!	#NULL!	#NULL!	#NULL!	#NULL!	#NULL!	#NULL!	#NULL!	#NULL!	#NULL!	#NULL!	#NULL!
591	0	14	24	2	3	1	1	1	1	2	2	1	1	2	1	1	1	1	1	1	6	0	1	1	1	1	1	5	1	3	10	0	#NULL!		#NULL!	#NULL!	#NULL!	#NULL!	#NULL!	#NULL!	#NULL!	#NULL!	#NULL!	#NULL!	#NULL!	#NULL!	#NULL!
592	0	16	26	2	3	1	1	2	2	3	1	2	2	#NULL!	1	1	0	1	1	1	5	1	0	1	0	1	1	4	1	2	9	1	6	1	1	1	0	0	0	0	0	0	0	1	0	0	0
593	0	2	27	2	3	1	1	1	1	1	2	2	2	#NULL!	0	0	0	1	1	1	3	0	0	1	1	0	1	3	2	5	12	1	5	1	4	1	0	1	0	0	0	0	1	2	0	1	0
594	0	4	33	2	7	2	1	2	1	2	2	1	2	#NULL!	1	1	0	0	1	1	4	1	1	0	1	1	1	5	1	5	12	1	9	1	3	1	0	1	0	0	0	0	1	2	1	1	1
596	0	6	23	2	5	2	2	#NULL!	1	1	2	2	2	#NULL!	0	0	1	0	0	0	1	0	1	1	0	1	0	3	1	5	12	1	7	1	2	1	0	0	0	0	0	0	0	1	0	0	0
597	0	8	30	2	6	2	1	1	1	2	1	2	2	#NULL!	1	1	1	0	0	0	3	0	0	0	0	0	1	1	2	3	10	1	6	1	3	1	1	0	0	0	0	0	0	2	0	1	0
598	0	10	32	2	8	2	1	2	1	2	1	2	2	#NULL!	0	1	1	0	0	0	2	0	1	1	1	1	0	4	1	5	12	1	6	1	2	1	0	0	0	1	0	0	1	2	0	0	0
599	0	12	28	1	8	2	1	2	1	3	2	2	1	1	1	0	0	1	1	1	4	1	0	1	1	1	1	5	1	2	9	1	6	1	3	1	1	0	0	0	0	1	0	4	0	0	0
600	0	14	25	2	5	2	1	1	1	1	1	1	2	#NULL!	0	0	1	0	0	0	1	0	0	0	1	0	0	1	2	3	10	1	6	1	2	1	0	1	0	0	1	1	1	4	1	1	1
601	0	16	26	2	4	2	2	#NULL!	1	1	1	1	2	#NULL!	1	1	1	0	0	0	3	0	1	1	1	1	0	4	1	5	12	0	#NULL!		#NULL!	#NULL!	#NULL!	#NULL!	#NULL!	#NULL!	#NULL!	#NULL!	#NULL!	#NULL!	#NULL!	#NULL!	#NULL!
602	0	2	28	2	4	2	1	2	1	2	2	1	2	#NULL!	0	0	1	1	1	1	4	1	0	1	0	1	1	4	1	4	11	1	6	1	2	1	0	0	0	0	0	0	0	1	0	0	0
603	0	4	29	2	6	2	1	3	1	3	1	2	2	#NULL!	1	0	1	0	0	0	2	1	1	0	0	1	0	3	1	2	9	1	6	1	3	1	0	0	0	0	0	0	1	2	0	1	0
604	0	6	30	2	6	2	1	3	1	3	2	1	1	1	0	1	1	0	1	0	3	1	1	1	0	1	0	4	2	3	10	1	6	1	2	0	0	0	0	1	0	0	1	2	0	0	0
605	0	8	26	2	5	2	2	#NULL!	1	1	1	1	2	#NULL!	1	0	0	1	1	1	4	0	0	1	1	0	1	3	2	3	10	1	6	1	2	1	0	0	0	0	0	0	0	1	0	0	0
606	0	10	35	2	6	2	1	2	1	2	2	1	2	#NULL!	1	1	1	0	1	0	4	1	1	0	1	1	1	5	1	1	8	1	8	1	3	0	0	1	0	0	0	1	0	2	0	1	0
607	0	12	27	2	3	1	2	#NULL!	1	1	2	2	2	#NULL!	1	1	1	0	1	0	4	1	1	1	1	0	1	5	1	6	13	1	6	1	3	1	0	0	0	0	0	0	1	1	0	0	0
608	0	14	32	1	6	2	1	2	1	1	2	1	2	#NULL!	0	0	1	0	0	0	1	0	0	1	1	1	0	3	1	5	12	1	6	1	2	1	0	1	0	0	0	1	0	2	0	0	0
609	0	16	28	2	6	2	1	2	1	1	2	2	2	#NULL!	1	0	1	1	1	1	5	0	1	0	1	1	1	4	1	4	11	1	5	1	1	1	0	1	0	0	0	0	1	2	0	1	0
610	0	2	30	1	7	2	2	#NULL!	1	1	2	2	2	#NULL!	1	1	1	1	0	1	5	1	1	0	0	1	0	3	2	3	10	1	6	1	2	1	0	0	0	0	1	0	0	2	0	0	0
611	0	4	27	1	4	2	1	2	1	3	2	1	1	2	0	0	1	1	0	0	2	1	1	0	1	1	1	5	2	4	11	1	8	1	2	1	1	1	0	0	0	0	1	2	0	1	0
612	0	6	20	2	3	1	1	2	1	2	2	1	1	1	0	1	0	1	1	1	4	0	1	1	0	1	1	4	1	3	10	1	8	1	3	1	0	0	0	1	0	1	0	2	0	0	0
613	0	8	27	2	7	2	1	2	1	3	1	2	2	#NULL!	1	0	1	1	0	0	3	1	1	0	1	0	1	4	2	2	9	1	6	1	2	1	0	0	0	0	0	0	0	1	0	1	0
614	0	10	19	2	3	1	1	1	2	3	1	2	1	2	0	0	0	1	1	1	3	1	0	1	1	1	1	5	2	2	9	1	8	1	1	1	1	1	0	0	0	0	1	2	0	0	0
615	0	12	30	2	4	2	2	#NULL!	1	1	2	2	2	#NULL!	1	1	0	1	1	0	4	1	0	0	0	1	0	2	1	3	10	1	6	1	1	1	0	0	0	0	0	0	0	1	0	1	0
616	0	14	32	1	7	2	1	2	1	2	2	2	2	#NULL!	0	0	0	0	0	1	1	0	1	0	0	0	1	2	1	1	8	1	7	1	2	0	0	1	1	0	0	0	0	2	0	1	0
617	0	16	28	1	6	2	1	1	1	1	2	2	2	#NULL!	1	1	1	1	0	1	5	1	1	1	0	0	1	4	1	4	11	1	6	1	2	1	0	0	0	0	0	0	0	1	0	0	0
618	0	2	22	2	3	1	2	#NULL!	1	1	2	2	2	#NULL!	1	1	0	1	0	0	3	0	1	1	1	1	1	5	2	3	10	1	6	1	3	1	1	0	0	0	0	1	0	3	0	0	0
619	0	4	28	2	5	2	1	2	1	2	2	1	2	#NULL!	1	1	1	0	0	0	3	1	1	1	1	1	0	5	2	1	8	1	8	1	2	1	0	0	0	0	0	0	0	2	0	1	0
